# Supplementary material for: Preclinical evidence of the therapeutic effect of Moringa oleifera in peptic ulcer disease: a systematic review and meta-analysis
Source: Front Pharmacol. 2026 Mar 20;17:1689789. doi: 10.3389/fphar.2026.1689789 (PMC13047084; doi:10.3389/fphar.2026.1689789)
Supplement: Supplementary file 4 [file Supplementaryfile4.xlsx]

## Sheet: General Extraction Sheet
																	Mean Ulcer index
																					Moringa
										Sample Size							Basal Control		Standad drug		≤ 350 mg/kgBW		≥ 400 mg/kgBW
Extractor	Citation	Publication Year	Title	Authors	Country	Study Design	Animal Model	Weight (g)	Sample size	Control	Experimental	Plant part used	Standard drug	Negative Control	Experimental model used	Extract/Fraction Tested	Mean	SEM	Mean	SEM	Mean	SEM	Mean	SEM	Outcome	Conclusion
Olusa Ayokunmi	(Devaraj et al., 2007)	2007	Effect of Leaves and Fruits of Moringa oleifera on Gastric and Duodenal Ulcers	V.C. Devaraj, Mohammed Asad & Satya Prasad	India	RCT	Wistar rat	200-250	24	6	18	Fruit and Leaf	None	Normal saline	Acetone extract	Petroleum ether extract; chloroform;acetone;methanol	0.496	0.057	-	-			0.142	0.045	The moringa leaf extract of Moringa oleifera showed a significant reduction in ulcer index when compared with control	The results of the current study suggest that consumption of the leaves of Moringa oleifera may be beneficial in healing of ulcers in patients suffering from peptic ulcer disease.
Oghale O. O-Uvo	(Dahiru et al., 2006a)	2006	PHYTOCHEMICAL SCREENING AND ANTIULCEROGENIC EFFECT OF MORINGA OLEIFERA AQUEOUS LEAF EXTRACT	Dahiru, D., Onubiyi, J. A. and Umaru, H. A.	Nigeria	RCT	Wistar rat	160-170	20	5	15	Leaf	None	Not stated (100mg/kg indomethacin only without vehicle)	Indomethacin-induced	Aqueous	-		21.4	8.59	14.6	5.85			Effective antiulcerogenic agent and Increased % protection	The leaf extract was found to protect the gastric mucosa against the indomethacin effect in a dose-dependent manner.
Oghale O. O-Uvo	(Dahiru et al., 2006b)	2006	PHYTOCHEMICAL SCREENING AND ANTIULCEROGENIC EFFECT OF MORINGA OLEIFERA AQUEOUS LEAF EXTRACT	Dahiru, D., Onubiyi, J. A. and Umaru, H. A.	Nigeria	RCT	Wistar rat	160-170	20	5	15	Leaf	None	Not stated (100mg/kg indomethacin only without vehicle)	Indomethacin-induced	Aqueous	-		21.4	8.59	7.8	3.21			Effective antiulcerogenic agent and Increased % protection	The leaf extract was found to protect the gastric mucosa against the indomethacin effect in a dose-dependent manner.
Oghale O. O-Uvo	(Dahiru et al., 2006c)	2006	PHYTOCHEMICAL SCREENING AND ANTIULCEROGENIC EFFECT OF MORINGA OLEIFERA AQUEOUS LEAF EXTRACT	Dahiru, D., Onubiyi, J. A. and Umaru, H. A.	Nigeria	RCT	Wistar rat	160-170	20	5	15	Leaf	None	Not stated (100mg/kg indomethacin only without vehicle)	Indomethacin-induced	Aqueous	-		21.4	8.59			1	0.69	Effective antiulcerogenic agent and Increased % protection	The leaf extract was found to protect the gastric mucosa against the indomethacin effect in a dose-dependent manner.
Adeniyi	(Alissa et al., 2025)	2025	Fraction K3 From Moringa oleifera Exhibits Gastroprotective Effects Through Inhibitory Activity Against Helicobacter pylori and Gastric Acid Secretion	Mohammed Alissa, Kizito Eneye Bello, Ghadah S. Abusalim	Nigeria	RCT	Wistar rat	150-200	15	5	10	Leaf	(H2-receptor antagonist) Cimetidine	Normal saline	Pylorus ligation	Ethanol (k1-k5)	3.31	0.12	0.19	0.03	0.24	0.05			Ethanol extract (K3 fraction) of Moringa oleifera showed potent gastroprotective and anti-H. pylori activities.	Significant reduction of ulcer index was obtained in the study
Olusa Ayokunmi	(Lawal et al., 2018a)	2018	Evaluation of The Antiulcer Activity of Aqueous Seed Extract of Moringa Oleifera Lamarck (Moringaceae)	Fadila Lawal, Kamaluddeen Garba, Adamu B. Shuai™bu, Basheer A.Z. Chedi	Nigeria	RCT	Wistar rat	120-150	30	5	25	Seed	(Proton pump inhibitor) Omeprazole 20 mg/kg	Distilled Water	Indomethacin-induced gastric ulcer	Aqueous	8.67	1.67	6.11	1.96			6.44	2.09	Moringa reduce the ulcer index by 29.53% and 25.73%	The study showed that administration of the aqueous seed extract of M. oleifera at 500 mg/kg decreases gastric volume
Olusa Ayokunmi	(Lawal et al., 2018b)	2018	Evaluation of The Antiulcer Activity of Aqueous Seed Extract of Moringa Oleifera Lamarck (Moringaceae)	Fadila Lawal, Kamaluddeen Garba, Adamu B. Shuai™bu, Basheer A.Z. Chedi	Nigeria	RCT	Wistar rat	120-150	30	5	25	Seed	(Proton pump inhibitor) Omeprazole 20 mg/kg	Distilled Water	Indomethacin-induced gastric ulcer	Aqueous	8.67	1.67	6.11	1.96			9.92	0.63	Moringa reduce the ulcer index by 29.53% and 25.73%	The study showed that administration of the aqueous seed extract of M. oleifera at 500 mg/kg decreases gastric volume
Olusa Ayokunmi	(Lawal et al., 2018c)	2018	Evaluation of The Antiulcer Activity of Aqueous Seed Extract of Moringa Oleifera Lamarck (Moringaceae)	Fadila Lawal, Kamaluddeen Garba, Adamu B. Shuai™bu, Basheer A.Z. Chedi	Nigeria	RCT	Wistar rat	120-150	30	5	25	Seed	(Proton pump inhibitor) Omeprazole 20 mg/kg	Distilled Water	Indomethacin-induced gastric ulcer	Aqueous	8.67	1.67	6.11	1.96			8.94	1.82	Moringa reduce the ulcer index by 29.53% and 25.73%	The study showed that administration of the aqueous seed extract of M. oleifera at 500 mg/kg decreases gastric volume
Olusa Ayokunmi	(Das et al., 2011a)	2011	Protective effects of Moringa oleifera on experimentally induced gastric ulcers in rats	Deepanjana Das, Desvarita Dash, Tatiyana Mandal, Anup Kishore, Bairy KL	India	RCT	Wistar rat	180-200	18	6	12	Leaf	(H2-receptor antagonist) Famotidine 3.6 mg/kg	1 % Sodium Carboxy Methyl Cellulose	Ibuprofen-induced ulcer	Aqueous	0.6542	0.0632	0.1125	0.01085	0.1005	0.02225			M. oleifera significantly increased ulcer index; Effect on mean ulcer index as potent as standard drug(famotidine) used	M. oleifera may have cytoprotective effect on the GI mucosa
Olusa Ayokunmi	(Das et al., 2011b)	2011	Protective effects of Moringa oleifera on experimentally induced gastric ulcers in rats	Deepanjana Das, Desvarita Dash, Tatiyana Mandal, Anup Kishore, Bairy KL	India	RCT	Wistar rat	180-200	18	6	12	Leaf	(H2-receptor antagonist) Famotidine 3.6 mg/kg	1 % Sodium Carboxy Methyl Cellulose	Ibuprofen-induced ulcer	Aqueous	0.6542	0.0632	0.1125	0.01085			0.1173	0.01187	M. oleifera significantly increased ulcer index; Effect on mean ulcer index as potent as standard drug(famotidine) used	M. oleifera may have cytoprotective effect on the GI mucosa
Akiode	(Choudhary et al., 2013a)	2013	Assessment of the Antiulcer Potential of Moringa oleifera Root-Bark Extract in Rats	Manoj Kumar Choudhary, Surendra H. Bodakhe, Sanjay Kumar Gupta	India	RCT	Wistar rat	200-250	25	5	20	Root barks	(Proton pump inhibitor) Omeprazole 30 mg/kg	Normal saline (0.9%)	Alcohol-induced ulcers	Ethanol	3.92	0.11	0.44	0.03	1.73	0.14			ulcer index was significantly reduced by treatment with Moringa oleifera	The study concluded that Moringa oleifera has the potential to cure gastric ulcers and gastric mucosal lesions via exhibition of antiulcer and antisecretory activity
Akiode	(Choudhary et al., 2013b)	2013	Assessment of the Antiulcer Potential of Moringa oleifera Root-Bark Extract in Rats	Manoj Kumar Choudhary, Surendra H. Bodakhe, Sanjay Kumar Gupta	India	RCT	Wistar rat	200-250	25	5	20	Root barks	(Proton pump inhibitor) Omeprazole 30 mg/kg	Normal saline (0.9%)	Alcohol-induced ulcers	Ethanol	3.92	0.11	0.44	0.03	1.59	0.15			ulcer index was significantly reduced by treatment with Moringa oleifera	The study concluded that Moringa oleifera has the potential to cure gastric ulcers and gastric mucosal lesions via exhibition of antiulcer and antisecretory activity
Akiode	(Choudhary et al., 2013c)	2013	Assessment of the Antiulcer Potential of Moringa oleifera Root-Bark Extract in Rats	Manoj Kumar Choudhary, Surendra H. Bodakhe, Sanjay Kumar Gupta	India	RCT	Wistar rat	200-250	25	5	20	Root barks	(Proton pump inhibitor) Omeprazole 30 mg/kg	Normal saline (0.9%)	Alcohol-induced ulcers	Ethanol	3.92	0.11	0.44	0.03			0.84	0.16	ulcer index was significantly reduced by treatment with Moringa oleifera	The study concluded that Moringa oleifera has the potential to cure gastric ulcers and gastric mucosal lesions via exhibition of antiulcer and antisecretory activity
Olusa Ayokunmi	(Debnath & Guha, 2007)	2007	Role of Moringa oleifera on enterochromaffin cell count and serotonin content of experimental ulcer model	Siddhartha Debnath & Debjani Guha	India	RCT	Wistar rat	150 -200	12	6	6	Leaf	None	saline (5 ml/kg body weight	Cold stress-induced ulcer	Aqueous	41.83	1	-		9.5	0.76			There was significant decrease in the ulcer index of MO treated group compared to the untreated group; there was significant increase in the EC cells and 5-HT in the MO treated groups compared to the untreated group	MO possibly triggers the healing of gastric damage through the release of 5-HT from EC cells of gastric mucosa via 5-HT3 receptors as is evident from the study using 5-HT3 receptor antagonist ondansetron. MO may also be stimulatory for formation of EC cells in gastric mucosa. Thus from the present investigation it can be concluded that MO protects gastric ulceration by modulating 5-HT and EC cell
Akiode	(Debnath et al., 2011)	2011	Moringa oleifera induced potentiation of serotonin release by 5-HT3 receptors in experimental ulcer model	Siddhartha Debnath, Debasis Biswas, Koushik Ray, Debjani Guha	India	RCT	Wistar rat	150-200	12	6	6	Leaf	None	saline (5 ml/kg body weight)	Aspirin-induced ulcer	Aqueous	38.58	1.82	-		10.3	0.98			Moringa oleifera protects ulcer formation by modulating 5-HT secretion through EC cell via 5-HT3 receptors in gastrointestinal tract.	Aqueous extract of Moringa oleifra aided the reduction of ulcer parameters thus possessing antiulcer activity
Olusa Ayokunmi	(Patel & Lariya, 2019)	2019	Anti-ulcer activity of extract of Moringa oleifera Lam. using pylorus ligation induced ulcer	Virendra Kumar Patel and Narendra Kumar Lariya	India	RCT	Wistar rat	200-250	18	6	12	Flower	(H2-receptor antagonist) Ranitidine	Typical saline	Pylorus ligation induced ulcer	Petroleum ether extract; acetone;methanol	0.098	0.019	0.108	0.033			0.098	0.025	The acetone and methanolic flower extracts of Moringa oleifera and ranitidine showed a significant reduction in free acidity and total acidity when compared to control (p<0.05).	The acetone and methanolic extracts of Moringa oleifera are having antisecretory effect.
Olusa Ayokunmi	(Hamisu & Ashiru, 2021a)	2021	Proximate Analysis and Anti-Ulcer Activity of Methanolic Extract of Moringa Oleifera	Hamisu Abdu, Ashiru Garba A	Nigeria	RCT	Wistar rat	120-150	30	5	25	Leaf	None	Distilled water in 0.1% Tween 80	Indomethacin-induced ulcer	Methanol	6.66	1.13	-		4.98	2.02			Administration of the aqueous leaf extract of M. oleifera at 200-800 mg/kg caused healing of indomethacin-induced ulcer.	The extract produced a significant (p < 0.01) and dose-dependent reduction in ulcer index.
Olusa Ayokunmi	(Hamisu & Ashiru, 2021b)	2021	Proximate Analysis and Anti-Ulcer Activity of Methanolic Extract of Moringa Oleifera	Hamisu Abdu, Ashiru Garba A	Nigeria	RCT	Wistar rat	120-150	30	5	25	Leaf	None	Distilled water in 0.1% Tween 80	Indomethacin-induced ulcer	Methanol	6.66	1.13	-				8.73	2.24	Administration of the aqueous leaf extract of M. oleifera at 200-800 mg/kg caused healing of indomethacin-induced ulcer.	The extract produced a significant (p < 0.01) and dose-dependent reduction in ulcer index.
Olusa Ayokunmi	(Hamisu & Ashiru, 2021c)	2021	Proximate Analysis and Anti-Ulcer Activity of Methanolic Extract of Moringa Oleifera	Hamisu Abdu, Ashiru Garba A	Nigeria	RCT	Wistar rat	120-150	30	5	25	Leaf	None	Distilled water in 0.1% Tween 80	Indomethacin-induced ulcer	Methanol	6.66	1.13	-				7..77	1.09	Administration of the aqueous leaf extract of M. oleifera at 200-800 mg/kg caused healing of indomethacin-induced ulcer.	The extract produced a significant (p < 0.01) and dose-dependent reduction in ulcer index.
Olusa Ayokunmi	(Hamisu & Ashiru, 2021d)	2021	Proximate Analysis and Anti-Ulcer Activity of Methanolic Extract of Moringa Oleifera	Hamisu Abdu, Ashiru Garba A	Nigeria	RCT	Wistar rat	120-150	30	5	25	Leaf	None	Distilled water in 0.1% Tween 80	Indomethacin-induced ulcer	Methanol	6.66	1.13	-				9.77	3.11	Administration of the aqueous leaf extract of M. oleifera at 200-800 mg/kg caused healing of indomethacin-induced ulcer.	The extract produced a significant (p < 0.01) and dose-dependent reduction in ulcer index.
Olusa Ayokunmi	(Airaodion et al., 2019)	2019	Evaluation of Moringa oleifera Leaf Potential in the Prevention of Peptic Ulcer in Wistar Rats	Augustine Ikhueoya Airaodion, Ibukun Miracle Olayeri, Alfred O. Ewa, Emmanuel O. Ogbuagu, Uloaku Ogbuagu, Joanne Dada Akinmolayan, Aanu Paul Agunbiade, Abiodun Paul Oloruntoba, Edith Oloseuan Airaodion, Adenike Rebecca Adeniji, Olajumoke Oluwaseun Obajimi, Olaide Oladimeji Awosanya	Nigeria	RCT	Wistar rat	150-200	15	5	10	Leaf	(Proton pump inhibitor) Omeprazole	Distilled water	Indomethacin-induced	Aqueous solution	64.83	4.19	16.67	2.89	28.33	2.89			Moringa oleifera leaf used in this study exhibited anti-ulcerogenic effect against indomethacin-induced gastric ulcers with percentage ulcer inhibition that were significantly lower than that obtained for omeprazole	Percentage Ulcer inhibition of omeprazole-treated animals (72.60 %, 74.29 %) was significantly (p<0.05) higher than that of Moringa-treated animals (53.43%, 57.58 %) after seven and fourteen days, respectively. When compared to the control, Moringa oleifera leaf is potent in the prevention of indomethacin-induced ulcer

## Sheet: LOW DOSES
																	Mean Ulcer index
																					Moringa Low dose
										Sample Size							Basal Control		Standad drug		≤ 350 mg/kgBW
Extractor	Citation	Publication Year	Title	Authors	Country	Study Design	Animal Model	Weight (g)	Sample size	Control	Experimental	Plant part used	Standard drug	Negative Control	Experimental model used	Extract/Fraction Tested	Mean	SEM	Mean	SEM	Mean	SEM	Outcome	Conclusion
Olusa Ayokunmi	(Devaraj et al., 2007)	2007	Effect of Leaves and Fruits of Moringa oleifera on Gastric and Duodenal Ulcers	V.C. Devaraj, Mohammed Asad & Satya Prasad	India	RCT	Wistar rat	200-250	24	6	18	Fruit and Leaf	None	Normal saline	Acetone extract	Petroleum ether extract; chloroform;acetone;methanol	0.496	0.057	-	-			The moringa leaf extract of Moringa oleifera showed a significant reduction in ulcer index when compared with control	The results of the current study suggest that consumption of the leaves of Moringa oleifera may be beneficial in healing of ulcers in patients suffering from peptic ulcer disease.
Oghale O. O-Uvo	(Dahiru et al., 2006a)	2006	PHYTOCHEMICAL SCREENING AND ANTIULCEROGENIC EFFECT OF MORINGA OLEIFERA AQUEOUS LEAF EXTRACT	Dahiru, D., Onubiyi, J. A. and Umaru, H. A.	Nigeria	RCT	Wistar rat	160-170	20	5	15	Leaf	None	Not stated (100mg/kg indomethacin only without vehicle)	Indomethacin-induced	Aqueous	-		21.4	8.59	14.6	5.85	Effective antiulcerogenic agent and Increased % protection	The leaf extract was found to protect the gastric mucosa against the indomethacin effect in a dose-dependent manner.
Oghale O. O-Uvo	(Dahiru et al., 2006b)	2006	PHYTOCHEMICAL SCREENING AND ANTIULCEROGENIC EFFECT OF MORINGA OLEIFERA AQUEOUS LEAF EXTRACT	Dahiru, D., Onubiyi, J. A. and Umaru, H. A.	Nigeria	RCT	Wistar rat	160-170	20	5	15	Leaf	None	Not stated (100mg/kg indomethacin only without vehicle)	Indomethacin-induced	Aqueous	-		21.4	8.59	7.8	3.21	Effective antiulcerogenic agent and Increased % protection	The leaf extract was found to protect the gastric mucosa against the indomethacin effect in a dose-dependent manner.
Oghale O. O-Uvo	(Dahiru et al., 2006c)	2006	PHYTOCHEMICAL SCREENING AND ANTIULCEROGENIC EFFECT OF MORINGA OLEIFERA AQUEOUS LEAF EXTRACT	Dahiru, D., Onubiyi, J. A. and Umaru, H. A.	Nigeria	RCT	Wistar rat	160-170	20	5	15	Leaf	None	Not stated (100mg/kg indomethacin only without vehicle)	Indomethacin-induced	Aqueous	-		21.4	8.59			Effective antiulcerogenic agent and Increased % protection	The leaf extract was found to protect the gastric mucosa against the indomethacin effect in a dose-dependent manner.
Adeniyi	(Alissa et al., 2025)	2025	Fraction K3 From Moringa oleifera Exhibits Gastroprotective Effects Through Inhibitory Activity Against Helicobacter pylori and Gastric Acid Secretion	Mohammed Alissa, Kizito Eneye Bello, Ghadah S. Abusalim	Nigeria	RCT	Wistar rat	150-200	15	5	10	Leaf	(H2-receptor antagonist) Cimetidine	Normal saline	Pylorus ligation	Ethanol (k1-k5)	3.31	0.12	0.19	0.03	0.24	0.05	Ethanol extract (K3 fraction) of Moringa oleifera showed potent gastroprotective and anti-H. pylori activities.	Significant reduction of ulcer index was obtained in the study
Olusa Ayokunmi	(Lawal et al., 2018a)	2018	Evaluation of The Antiulcer Activity of Aqueous Seed Extract of Moringa Oleifera Lamarck (Moringaceae)	Fadila Lawal, Kamaluddeen Garba, Adamu B. Shuai™bu, Basheer A.Z. Chedi	Nigeria	RCT	Wistar rat	120-150	30	5	25	Seed	(Proton pump inhibitor) Omeprazole 20 mg/kg	Distilled Water	Indomethacin-induced gastric ulcer	Aqueous	8.67	1.67	6.11	1.96			Moringa reduce the ulcer index by 29.53% and 25.73%	The study showed that administration of the aqueous seed extract of M. oleifera at 500 mg/kg decreases gastric volume
Olusa Ayokunmi	(Lawal et al., 2018b)	2018	Evaluation of The Antiulcer Activity of Aqueous Seed Extract of Moringa Oleifera Lamarck (Moringaceae)	Fadila Lawal, Kamaluddeen Garba, Adamu B. Shuai™bu, Basheer A.Z. Chedi	Nigeria	RCT	Wistar rat	120-150	30	5	25	Seed	(Proton pump inhibitor) Omeprazole 20 mg/kg	Distilled Water	Indomethacin-induced gastric ulcer	Aqueous	8.67	1.67	6.11	1.96			Moringa reduce the ulcer index by 29.53% and 25.73%	The study showed that administration of the aqueous seed extract of M. oleifera at 500 mg/kg decreases gastric volume
Olusa Ayokunmi	(Lawal et al., 2018c)	2018	Evaluation of The Antiulcer Activity of Aqueous Seed Extract of Moringa Oleifera Lamarck (Moringaceae)	Fadila Lawal, Kamaluddeen Garba, Adamu B. Shuai™bu, Basheer A.Z. Chedi	Nigeria	RCT	Wistar rat	120-150	30	5	25	Seed	(Proton pump inhibitor) Omeprazole 20 mg/kg	Distilled Water	Indomethacin-induced gastric ulcer	Aqueous	8.67	1.67	6.11	1.96			Moringa reduce the ulcer index by 29.53% and 25.73%	The study showed that administration of the aqueous seed extract of M. oleifera at 500 mg/kg decreases gastric volume
Olusa Ayokunmi	(Das et al., 2011a)	2011	Protective effects of Moringa oleifera on experimentally induced gastric ulcers in rats	Deepanjana Das, Desvarita Dash, Tatiyana Mandal, Anup Kishore, Bairy KL	India	RCT	Wistar rat	180-200	18	6	12	Leaf	(H2-receptor antagonist) Famotidine 3.6 mg/kg	1 % Sodium Carboxy Methyl Cellulose	Ibuprofen-induced ulcer	Aqueous	0.6542	0.0632	0.1125	0.01085	0.1005	0.02225	M. oleifera significantly increased ulcer index; Effect on mean ulcer index as potent as standard drug(famotidine) used	M. oleifera may have cytoprotective effect on the GI mucosa
Olusa Ayokunmi	(Das et al., 2011b)	2011	Protective effects of Moringa oleifera on experimentally induced gastric ulcers in rats	Deepanjana Das, Desvarita Dash, Tatiyana Mandal, Anup Kishore, Bairy KL	India	RCT	Wistar rat	180-200	18	6	12	Leaf	(H2-receptor antagonist) Famotidine 3.6 mg/kg	1 % Sodium Carboxy Methyl Cellulose	Ibuprofen-induced ulcer	Aqueous	0.6542	0.0632	0.1125	0.01085			M. oleifera significantly increased ulcer index; Effect on mean ulcer index as potent as standard drug(famotidine) used	M. oleifera may have cytoprotective effect on the GI mucosa
Akiode	(Choudhary et al., 2013a)	2013	Assessment of the Antiulcer Potential of Moringa oleifera Root-Bark Extract in Rats	Manoj Kumar Choudhary, Surendra H. Bodakhe, Sanjay Kumar Gupta	India	RCT	Wistar rat	200-250	25	5	20	Root barks	(Proton pump inhibitor) Omeprazole 30 mg/kg	Normal saline (0.9%)	Alcohol-induced ulcers	Ethanol	3.92	0.11	0.44	0.03	1.73	0.14	ulcer index was significantly reduced by treatment with Moringa oleifera	The study concluded that Moringa oleifera has the potential to cure gastric ulcers and gastric mucosal lesions via exhibition of antiulcer and antisecretory activity
Akiode	(Choudhary et al., 2013b)	2013	Assessment of the Antiulcer Potential of Moringa oleifera Root-Bark Extract in Rats	Manoj Kumar Choudhary, Surendra H. Bodakhe, Sanjay Kumar Gupta	India	RCT	Wistar rat	200-250	25	5	20	Root barks	(Proton pump inhibitor) Omeprazole 30 mg/kg	Normal saline (0.9%)	Alcohol-induced ulcers	Ethanol	3.92	0.11	0.44	0.03	1.59	0.15	ulcer index was significantly reduced by treatment with Moringa oleifera	The study concluded that Moringa oleifera has the potential to cure gastric ulcers and gastric mucosal lesions via exhibition of antiulcer and antisecretory activity
Akiode	(Choudhary et al., 2013c)	2013	Assessment of the Antiulcer Potential of Moringa oleifera Root-Bark Extract in Rats	Manoj Kumar Choudhary, Surendra H. Bodakhe, Sanjay Kumar Gupta	India	RCT	Wistar rat	200-250	25	5	20	Root barks	(Proton pump inhibitor) Omeprazole 30 mg/kg	Normal saline (0.9%)	Alcohol-induced ulcers	Ethanol	3.92	0.11	0.44	0.03			ulcer index was significantly reduced by treatment with Moringa oleifera	The study concluded that Moringa oleifera has the potential to cure gastric ulcers and gastric mucosal lesions via exhibition of antiulcer and antisecretory activity
Olusa Ayokunmi	(Debnath & Guha, 2007)	2007	Role of Moringa oleifera on enterochromaffin cell count and serotonin content of experimental ulcer model	Siddhartha Debnath & Debjani Guha	India	RCT	Wistar rat	150 -200	12	6	6	Leaf	None	saline (5 ml/kg body weight	Cold stress-induced ulcer	Aqueous	41.83	1	-		9.5	0.76	There was significant decrease in the ulcer index of MO treated group compared to the untreated group; there was significant increase in the EC cells and 5-HT in the MO treated groups compared to the untreated group	MO possibly triggers the healing of gastric damage through the release of 5-HT from EC cells of gastric mucosa via 5-HT3 receptors as is evident from the study using 5-HT3 receptor antagonist ondansetron. MO may also be stimulatory for formation of EC cells in gastric mucosa. Thus from the present investigation it can be concluded that MO protects gastric ulceration by modulating 5-HT and EC cell
Akiode	(Debnath et al., 2011)	2011	Moringa oleifera induced potentiation of serotonin release by 5-HT3 receptors in experimental ulcer model	Siddhartha Debnath, Debasis Biswas, Koushik Ray, Debjani Guha	India	RCT	Wistar rat	150-200	12	6	6	Leaf	None	saline (5 ml/kg body weight)	Aspirin-induced ulcer	Aqueous	38.58	1.82	-		10.3	0.98	Moringa oleifera protects ulcer formation by modulating 5-HT secretion through EC cell via 5-HT3 receptors in gastrointestinal tract.	Aqueous extract of Moringa oleifra aided the reduction of ulcer parameters thus possessing antiulcer activity
Olusa Ayokunmi	(Patel & Lariya, 2019)	2019	Anti-ulcer activity of extract of Moringa oleifera Lam. using pylorus ligation induced ulcer	Virendra Kumar Patel and Narendra Kumar Lariya	India	RCT	Wistar rat	200-250	18	6	12	Flower	(H2-receptor antagonist) Ranitidine	Typical saline	Pylorus ligation induced ulcer	Petroleum ether extract; acetone;methanol	0.098	0.019	0.108	0.033			The acetone and methanolic flower extracts of Moringa oleifera and ranitidine showed a significant reduction in free acidity and total acidity when compared to control (p<0.05).	The acetone and methanolic extracts of Moringa oleifera are having antisecretory effect.
Olusa Ayokunmi	(Hamisu & Ashiru, 2021a)	2021	Proximate Analysis and Anti-Ulcer Activity of Methanolic Extract of Moringa Oleifera	Hamisu Abdu, Ashiru Garba A	Nigeria	RCT	Wistar rat	120-150	30	5	25	Leaf	None	Distilled water in 0.1% Tween 80	Indomethacin-induced ulcer	Methanol	6.66	1.13	-		4.98	2.02	Administration of the aqueous leaf extract of M. oleifera at 200-800 mg/kg caused healing of indomethacin-induced ulcer.	The extract produced a significant (p < 0.01) and dose-dependent reduction in ulcer index.
Olusa Ayokunmi	(Hamisu & Ashiru, 2021b)	2021	Proximate Analysis and Anti-Ulcer Activity of Methanolic Extract of Moringa Oleifera	Hamisu Abdu, Ashiru Garba A	Nigeria	RCT	Wistar rat	120-150	30	5	25	Leaf	None	Distilled water in 0.1% Tween 80	Indomethacin-induced ulcer	Methanol	6.66	1.13	-				Administration of the aqueous leaf extract of M. oleifera at 200-800 mg/kg caused healing of indomethacin-induced ulcer.	The extract produced a significant (p < 0.01) and dose-dependent reduction in ulcer index.
Olusa Ayokunmi	(Hamisu & Ashiru, 2021c)	2021	Proximate Analysis and Anti-Ulcer Activity of Methanolic Extract of Moringa Oleifera	Hamisu Abdu, Ashiru Garba A	Nigeria	RCT	Wistar rat	120-150	30	5	25	Leaf	None	Distilled water in 0.1% Tween 80	Indomethacin-induced ulcer	Methanol	6.66	1.13	-				Administration of the aqueous leaf extract of M. oleifera at 200-800 mg/kg caused healing of indomethacin-induced ulcer.	The extract produced a significant (p < 0.01) and dose-dependent reduction in ulcer index.
Olusa Ayokunmi	(Hamisu & Ashiru, 2021d)	2021	Proximate Analysis and Anti-Ulcer Activity of Methanolic Extract of Moringa Oleifera	Hamisu Abdu, Ashiru Garba A	Nigeria	RCT	Wistar rat	120-150	30	5	25	Leaf	None	Distilled water in 0.1% Tween 80	Indomethacin-induced ulcer	Methanol	6.66	1.13	-				Administration of the aqueous leaf extract of M. oleifera at 200-800 mg/kg caused healing of indomethacin-induced ulcer.	The extract produced a significant (p < 0.01) and dose-dependent reduction in ulcer index.
Olusa Ayokunmi	(Airaodion et al., 2019)	2019	Evaluation of Moringa oleifera Leaf Potential in the Prevention of Peptic Ulcer in Wistar Rats	Augustine Ikhueoya Airaodion, Ibukun Miracle Olayeri, Alfred O. Ewa, Emmanuel O. Ogbuagu, Uloaku Ogbuagu, Joanne Dada Akinmolayan, Aanu Paul Agunbiade, Abiodun Paul Oloruntoba, Edith Oloseuan Airaodion, Adenike Rebecca Adeniji, Olajumoke Oluwaseun Obajimi, Olaide Oladimeji Awosanya	Nigeria	RCT	Wistar rat	150-200	15	5	10	Leaf	(Proton pump inhibitor) Omeprazole	Distilled water	Indomethacin-induced	Aqueous solution	64.83	4.19	16.67	2.89	28.33	2.89	Moringa oleifera leaf used in this study exhibited anti-ulcerogenic effect against indomethacin-induced gastric ulcers with percentage ulcer inhibition that were significantly lower than that obtained for omeprazole	Percentage Ulcer inhibition of omeprazole-treated animals (72.60 %, 74.29 %) was significantly (p<0.05) higher than that of Moringa-treated animals (53.43%, 57.58 %) after seven and fourteen days, respectively. When compared to the control, Moringa oleifera leaf is potent in the prevention of indomethacin-induced ulcer

## Sheet: HIGH DOSES
																	Mean Ulcer index
																					Moringa high dose
										Sample Size							Basal Control		Standad drug		≥ 400 mg/kgBW
Extractor	Citation	Publication Year	Title	Authors	Country	Study Design	Animal Model	Weight (g)	Sample size	Control	Experimental	Plant part used	Standard drug	Negative Control	Experimental model used	Extract/Fraction Tested	Mean	SEM	Mean	SEM	Mean	SEM	Outcome	Conclusion
Olusa Ayokunmi	(Devaraj et al., 2007)	2007	Effect of Leaves and Fruits of Moringa oleifera on Gastric and Duodenal Ulcers	V.C. Devaraj, Mohammed Asad & Satya Prasad	India	RCT	Wistar rat	200-250	24	6	18	Fruit and Leaf	None	Normal saline	Acetone extract	Petroleum ether extract; chloroform;acetone;methanol	0.496	0.057	-	-	0.142	0.045	The moringa leaf extract of Moringa oleifera showed a significant reduction in ulcer index when compared with control	The results of the current study suggest that consumption of the leaves of Moringa oleifera may be beneficial in healing of ulcers in patients suffering from peptic ulcer disease.
Oghale O. O-Uvo	(Dahiru et al., 2006a)	2006	PHYTOCHEMICAL SCREENING AND ANTIULCEROGENIC EFFECT OF MORINGA OLEIFERA AQUEOUS LEAF EXTRACT	Dahiru, D., Onubiyi, J. A. and Umaru, H. A.	Nigeria	RCT	Wistar rat	160-170	20	5	15	Leaf	None	Not stated (100mg/kg indomethacin only without vehicle)	Indomethacin-induced	Aqueous	-		21.4	8.59			Effective antiulcerogenic agent and Increased % protection	The leaf extract was found to protect the gastric mucosa against the indomethacin effect in a dose-dependent manner.
Oghale O. O-Uvo	(Dahiru et al., 2006b)	2006	PHYTOCHEMICAL SCREENING AND ANTIULCEROGENIC EFFECT OF MORINGA OLEIFERA AQUEOUS LEAF EXTRACT	Dahiru, D., Onubiyi, J. A. and Umaru, H. A.	Nigeria	RCT	Wistar rat	160-170	20	5	15	Leaf	None	Not stated (100mg/kg indomethacin only without vehicle)	Indomethacin-induced	Aqueous	-		21.4	8.59			Effective antiulcerogenic agent and Increased % protection	The leaf extract was found to protect the gastric mucosa against the indomethacin effect in a dose-dependent manner.
Oghale O. O-Uvo	(Dahiru et al., 2006c)	2006	PHYTOCHEMICAL SCREENING AND ANTIULCEROGENIC EFFECT OF MORINGA OLEIFERA AQUEOUS LEAF EXTRACT	Dahiru, D., Onubiyi, J. A. and Umaru, H. A.	Nigeria	RCT	Wistar rat	160-170	20	5	15	Leaf	None	Not stated (100mg/kg indomethacin only without vehicle)	Indomethacin-induced	Aqueous	-		21.4	8.59	1	0.69	Effective antiulcerogenic agent and Increased % protection	The leaf extract was found to protect the gastric mucosa against the indomethacin effect in a dose-dependent manner.
Adeniyi	(Alissa et al., 2025)	2025	Fraction K3 From Moringa oleifera Exhibits Gastroprotective Effects Through Inhibitory Activity Against Helicobacter pylori and Gastric Acid Secretion	Mohammed Alissa, Kizito Eneye Bello, Ghadah S. Abusalim	Nigeria	RCT	Wistar rat	150-200	15	5	10	Leaf	(H2-receptor antagonist) Cimetidine	Normal saline	Pylorus ligation	Ethanol (k1-k5)	3.31	0.12	0.19	0.03			Ethanol extract (K3 fraction) of Moringa oleifera showed potent gastroprotective and anti-H. pylori activities.	Significant reduction of ulcer index was obtained in the study
Olusa Ayokunmi	(Lawal et al., 2018a)	2018	Evaluation of The Antiulcer Activity of Aqueous Seed Extract of Moringa Oleifera Lamarck (Moringaceae)	Fadila Lawal, Kamaluddeen Garba, Adamu B. Shuai™bu, Basheer A.Z. Chedi	Nigeria	RCT	Wistar rat	120-150	30	5	25	Seed	(Proton pump inhibitor) Omeprazole 20 mg/kg	Distilled Water	Indomethacin-induced gastric ulcer	Aqueous	8.67	1.67	6.11	1.96	6.44	2.09	Moringa reduce the ulcer index by 29.53% and 25.73%	The study showed that administration of the aqueous seed extract of M. oleifera at 500 mg/kg decreases gastric volume
Olusa Ayokunmi	(Lawal et al., 2018b)	2018	Evaluation of The Antiulcer Activity of Aqueous Seed Extract of Moringa Oleifera Lamarck (Moringaceae)	Fadila Lawal, Kamaluddeen Garba, Adamu B. Shuai™bu, Basheer A.Z. Chedi	Nigeria	RCT	Wistar rat	120-150	30	5	25	Seed	(Proton pump inhibitor) Omeprazole 20 mg/kg	Distilled Water	Indomethacin-induced gastric ulcer	Aqueous	8.67	1.67	6.11	1.96	9.92	0.63	Moringa reduce the ulcer index by 29.53% and 25.73%	The study showed that administration of the aqueous seed extract of M. oleifera at 500 mg/kg decreases gastric volume
Olusa Ayokunmi	(Lawal et al., 2018c)	2018	Evaluation of The Antiulcer Activity of Aqueous Seed Extract of Moringa Oleifera Lamarck (Moringaceae)	Fadila Lawal, Kamaluddeen Garba, Adamu B. Shuai™bu, Basheer A.Z. Chedi	Nigeria	RCT	Wistar rat	120-150	30	5	25	Seed	(Proton pump inhibitor) Omeprazole 20 mg/kg	Distilled Water	Indomethacin-induced gastric ulcer	Aqueous	8.67	1.67	6.11	1.96	8.94	1.82	Moringa reduce the ulcer index by 29.53% and 25.73%	The study showed that administration of the aqueous seed extract of M. oleifera at 500 mg/kg decreases gastric volume
Olusa Ayokunmi	(Das et al., 2011a)	2011	Protective effects of Moringa oleifera on experimentally induced gastric ulcers in rats	Deepanjana Das, Desvarita Dash, Tatiyana Mandal, Anup Kishore, Bairy KL	India	RCT	Wistar rat	180-200	18	6	12	Leaf	(H2-receptor antagonist) Famotidine 3.6 mg/kg	1 % Sodium Carboxy Methyl Cellulose	Ibuprofen-induced ulcer	Aqueous	0.6542	0.0632	0.1125	0.01085			M. oleifera significantly increased ulcer index; Effect on mean ulcer index as potent as standard drug(famotidine) used	M. oleifera may have cytoprotective effect on the GI mucosa
Olusa Ayokunmi	(Das et al., 2011b)	2011	Protective effects of Moringa oleifera on experimentally induced gastric ulcers in rats	Deepanjana Das, Desvarita Dash, Tatiyana Mandal, Anup Kishore, Bairy KL	India	RCT	Wistar rat	180-200	18	6	12	Leaf	(H2-receptor antagonist) Famotidine 3.6 mg/kg	1 % Sodium Carboxy Methyl Cellulose	Ibuprofen-induced ulcer	Aqueous	0.6542	0.0632	0.1125	0.01085	0.1173	0.01187	M. oleifera significantly increased ulcer index; Effect on mean ulcer index as potent as standard drug(famotidine) used	M. oleifera may have cytoprotective effect on the GI mucosa
Akiode	(Choudhary et al., 2013a)	2013	Assessment of the Antiulcer Potential of Moringa oleifera Root-Bark Extract in Rats	Manoj Kumar Choudhary, Surendra H. Bodakhe, Sanjay Kumar Gupta	India	RCT	Wistar rat	200-250	25	5	20	Root barks	(Proton pump inhibitor) Omeprazole 30 mg/kg	Normal saline (0.9%)	Alcohol-induced ulcers	Ethanol	3.92	0.11	0.44	0.03			ulcer index was significantly reduced by treatment with Moringa oleifera	The study concluded that Moringa oleifera has the potential to cure gastric ulcers and gastric mucosal lesions via exhibition of antiulcer and antisecretory activity
Akiode	(Choudhary et al., 2013b)	2013	Assessment of the Antiulcer Potential of Moringa oleifera Root-Bark Extract in Rats	Manoj Kumar Choudhary, Surendra H. Bodakhe, Sanjay Kumar Gupta	India	RCT	Wistar rat	200-250	25	5	20	Root barks	(Proton pump inhibitor) Omeprazole 30 mg/kg	Normal saline (0.9%)	Alcohol-induced ulcers	Ethanol	3.92	0.11	0.44	0.03			ulcer index was significantly reduced by treatment with Moringa oleifera	The study concluded that Moringa oleifera has the potential to cure gastric ulcers and gastric mucosal lesions via exhibition of antiulcer and antisecretory activity
Akiode	(Choudhary et al., 2013c)	2013	Assessment of the Antiulcer Potential of Moringa oleifera Root-Bark Extract in Rats	Manoj Kumar Choudhary, Surendra H. Bodakhe, Sanjay Kumar Gupta	India	RCT	Wistar rat	200-250	25	5	20	Root barks	(Proton pump inhibitor) Omeprazole 30 mg/kg	Normal saline (0.9%)	Alcohol-induced ulcers	Ethanol	3.92	0.11	0.44	0.03	0.84	0.16	ulcer index was significantly reduced by treatment with Moringa oleifera	The study concluded that Moringa oleifera has the potential to cure gastric ulcers and gastric mucosal lesions via exhibition of antiulcer and antisecretory activity
Olusa Ayokunmi	(Debnath & Guha, 2007)	2007	Role of Moringa oleifera on enterochromaffin cell count and serotonin content of experimental ulcer model	Siddhartha Debnath & Debjani Guha	India	RCT	Wistar rat	150 -200	12	6	6	Leaf	None	saline (5 ml/kg body weight	Cold stress-induced ulcer	Aqueous	41.83	1	-				There was significant decrease in the ulcer index of MO treated group compared to the untreated group; there was significant increase in the EC cells and 5-HT in the MO treated groups compared to the untreated group	MO possibly triggers the healing of gastric damage through the release of 5-HT from EC cells of gastric mucosa via 5-HT3 receptors as is evident from the study using 5-HT3 receptor antagonist ondansetron. MO may also be stimulatory for formation of EC cells in gastric mucosa. Thus from the present investigation it can be concluded that MO protects gastric ulceration by modulating 5-HT and EC cell
Akiode	(Debnath et al., 2011)	2011	Moringa oleifera induced potentiation of serotonin release by 5-HT3 receptors in experimental ulcer model	Siddhartha Debnath, Debasis Biswas, Koushik Ray, Debjani Guha	India	RCT	Wistar rat	150-200	12	6	6	Leaf	None	saline (5 ml/kg body weight)	Aspirin-induced ulcer	Aqueous	38.58	1.82	-				Moringa oleifera protects ulcer formation by modulating 5-HT secretion through EC cell via 5-HT3 receptors in gastrointestinal tract.	Aqueous extract of Moringa oleifra aided the reduction of ulcer parameters thus possessing antiulcer activity
Olusa Ayokunmi	(Patel & Lariya, 2019)	2019	Anti-ulcer activity of extract of Moringa oleifera Lam. using pylorus ligation induced ulcer	Virendra Kumar Patel and Narendra Kumar Lariya	India	RCT	Wistar rat	200-250	18	6	12	Flower	(H2-receptor antagonist) Ranitidine	Typical saline	Pylorus ligation induced ulcer	Petroleum ether extract; acetone;methanol	0.098	0.019	0.108	0.033	0.098	0.025	The acetone and methanolic flower extracts of Moringa oleifera and ranitidine showed a significant reduction in free acidity and total acidity when compared to control (p<0.05).	The acetone and methanolic extracts of Moringa oleifera are having antisecretory effect.
Olusa Ayokunmi	(Hamisu & Ashiru, 2021a)	2021	Proximate Analysis and Anti-Ulcer Activity of Methanolic Extract of Moringa Oleifera	Hamisu Abdu, Ashiru Garba A	Nigeria	RCT	Wistar rat	120-150	30	5	25	Leaf	None	Distilled water in 0.1% Tween 80	Indomethacin-induced ulcer	Methanol	6.66	1.13	-				Administration of the aqueous leaf extract of M. oleifera at 200-800 mg/kg caused healing of indomethacin-induced ulcer.	The extract produced a significant (p < 0.01) and dose-dependent reduction in ulcer index.
Olusa Ayokunmi	(Hamisu & Ashiru, 2021b)	2021	Proximate Analysis and Anti-Ulcer Activity of Methanolic Extract of Moringa Oleifera	Hamisu Abdu, Ashiru Garba A	Nigeria	RCT	Wistar rat	120-150	30	5	25	Leaf	None	Distilled water in 0.1% Tween 80	Indomethacin-induced ulcer	Methanol	6.66	1.13	-		8.73	2.24	Administration of the aqueous leaf extract of M. oleifera at 200-800 mg/kg caused healing of indomethacin-induced ulcer.	The extract produced a significant (p < 0.01) and dose-dependent reduction in ulcer index.
Olusa Ayokunmi	(Hamisu & Ashiru, 2021c)	2021	Proximate Analysis and Anti-Ulcer Activity of Methanolic Extract of Moringa Oleifera	Hamisu Abdu, Ashiru Garba A	Nigeria	RCT	Wistar rat	120-150	30	5	25	Leaf	None	Distilled water in 0.1% Tween 80	Indomethacin-induced ulcer	Methanol	6.66	1.13	-		7..77	1.09	Administration of the aqueous leaf extract of M. oleifera at 200-800 mg/kg caused healing of indomethacin-induced ulcer.	The extract produced a significant (p < 0.01) and dose-dependent reduction in ulcer index.
Olusa Ayokunmi	(Hamisu & Ashiru, 2021d)	2021	Proximate Analysis and Anti-Ulcer Activity of Methanolic Extract of Moringa Oleifera	Hamisu Abdu, Ashiru Garba A	Nigeria	RCT	Wistar rat	120-150	30	5	25	Leaf	None	Distilled water in 0.1% Tween 80	Indomethacin-induced ulcer	Methanol	6.66	1.13	-		9.77	3.11	Administration of the aqueous leaf extract of M. oleifera at 200-800 mg/kg caused healing of indomethacin-induced ulcer.	The extract produced a significant (p < 0.01) and dose-dependent reduction in ulcer index.
Olusa Ayokunmi	(Airaodion et al., 2019)	2019	Evaluation of Moringa oleifera Leaf Potential in the Prevention of Peptic Ulcer in Wistar Rats	Augustine Ikhueoya Airaodion, Ibukun Miracle Olayeri, Alfred O. Ewa, Emmanuel O. Ogbuagu, Uloaku Ogbuagu, Joanne Dada Akinmolayan, Aanu Paul Agunbiade, Abiodun Paul Oloruntoba, Edith Oloseuan Airaodion, Adenike Rebecca Adeniji, Olajumoke Oluwaseun Obajimi, Olaide Oladimeji Awosanya	Nigeria	RCT	Wistar rat	150-200	15	5	10	Leaf	(Proton pump inhibitor) Omeprazole	Distilled water	Indomethacin-induced	Aqueous solution	64.83	4.19	16.67	2.89			Moringa oleifera leaf used in this study exhibited anti-ulcerogenic effect against indomethacin-induced gastric ulcers with percentage ulcer inhibition that were significantly lower than that obtained for omeprazole	Percentage Ulcer inhibition of omeprazole-treated animals (72.60 %, 74.29 %) was significantly (p<0.05) higher than that of Moringa-treated animals (53.43%, 57.58 %) after seven and fourteen days, respectively. When compared to the control, Moringa oleifera leaf is potent in the prevention of indomethacin-induced ulcer
