# Supplementary material for: Preclinical evidence of the therapeutic effect of Moringa oleifera in peptic ulcer disease: a systematic review and meta-analysis
Source: Front Pharmacol. 2026 Mar 20;17:1689789. doi: 10.3389/fphar.2026.1689789 (PMC13047084; doi:10.3389/fphar.2026.1689789)
Supplement: Supplementary file 5 [file Supplementaryfile3.xlsx]

## Sheet: Excluded studies by T&A
key	title	Authors	Journal	Year	DOI	Reason for exclusion
rayyan-274811879	Effect of Moringa Leaf Infusion (Moringa oleifera) on Reducing Blood Glucose and Total Cholesterol Levels in Mice (Mus musculus) with Diabetic Ulcers.	Helen Debora Napitupulu, Jekson Martiar Siahaan, Batara Simangunsong	Indonesian Journal of Medicine	2024	10.26911/theijmed.2024.09.04.09	wrong study design
rayyan-274811888	Moringa oleifera Derived Phytochemicals against Shikimate Dehydrogenase of Helicobacter pylori Causing Peptic Ulcer	Behera, SS and Suvadarshini, S and Chhotaray, T and Sahoo, A and Satapathy, S and Mohapatra, M and Behera, B and Pradhan, S	JOURNAL OF PHARMACEUTICAL RESEARCH INTERNATIONAL	2020	10.9734/JPRI/2020/v32i930540	wrong population
rayyan-274811892	STUDIES ON THE ANTIULCER ACTIVITY OF MORINGA-OLEIFERA LEAF EXTRACT ON GASTRIC-ULCER MODELS IN RATS	PAL, SK and MUKHERJEE, PK and SAHA, BP	PHYTOTHERAPY RESEARCH	1995	10.1002/ptr.2650090618	wrong publication type
rayyan-274811893	Aripiprazole an atypical antipsychotic protects against ethanol induced gastric ulcers in rats	Al Asmari, A and Arshaduddin, M and Elfaki, I and Kadasah, S and Al Robayan, A and Al Asmary, S	INTERNATIONAL JOURNAL OF CLINICAL AND EXPERIMENTAL MEDICINE	2014		wrong drug,wrong publication type
rayyan-274811895	Antiulcer activity of a polyherbal formulation (PHF) from Indian medicinal plants	Devaraj, VC and Krishna, BG	CHINESE JOURNAL OF NATURAL MEDICINES	2013	10.1016/S1875-5364(13)60041-2	wrong drug
rayyan-274811896	A REVIEW OF SOME MEDICINAL PLANTS ON THEIR ANTIULCER AND ULCER HEALING POTENTIAL	Chaudhary, B and Saxena, MS and Sharma, S and Ansari, B and Mohseen	INTERNATIONAL JOURNAL OF PHARMACEUTICAL SCIENCES AND RESEARCH	2020	10.13040/IJPSR.0975-8232.11(11).5308-21	wrong publication type
rayyan-274811900	Design of ciprofloxacin impregnated dietary fiber psyllium-moringa gum-alginate network hydrogels via green approach for use in gastro-retentive drug delivery system	Singh, B and Sharma, V and Mohan, M and Rohit and Sharma, P and Ram, K	BIOACTIVE CARBOHYDRATES AND DIETARY FIBRE	2023	10.1016/j.bcdf.2022.100345	wrong study design
rayyan-274811902	Assessment of Antibacterial Fabric Nanocomposites Utilizing Polymer Blend and Silver/Copper Oxide after Irradiation with Electron Beam	Eyssa, HM and Sadek, RF and Attia, RM	EGYPTIAN JOURNAL OF CHEMISTRY	2024	10.21608/ejchem.2024.258271.9100	wrong study design
rayyan-274811904	Moringa oleifera: a review of the medicinal potential	Fahey, JW	I INTERNATIONAL SYMPOSIUM ON MORINGA	2017	10.17660/ActaHortic.2017.1158.25	wrong publication type
rayyan-274811908	Comparative Study of Moringa oleifera with Moringa peregrine Seed oil using GC-MS and its Antimicrobial Activity against Helicobacter pylori	Maqbul, MS and Alshabi, AM and Khan, AA and Iqubal, SMS and Shaikh, IA and Mohammed, T and Habeeb, MS and Bokhari, YA and Khan, KA and Hussain, MS	ORIENTAL JOURNAL OF CHEMISTRY	2020	10.13005/ojc/360318	wrong study design
rayyan-274811909	The Diversity of Chemoprotective Glucosinolates in Moringaceae (Moringa spp.)	Fahey, JW and Olson, ME and Stephenson, KK and Wade, KL and Chodur, GM and Odee, D and Nouman, W and Massiah, M and Alt, J and Egner, PA and Hubbard, WC	SCIENTIFIC REPORTS	2018	10.1038/s41598-018-26058-4	wrong study design
rayyan-274811910	Phytochemistry and Pharmacology of Moringa oleifera Lam	Paikra, BK and Dhongade, HKJ and Gidwani, B	JOURNAL OF PHARMACOPUNCTURE	2017	10.3831/KPI.2017.20.022	wrong publication type
rayyan-274811911	Preparation and optimization of moringa leaf powder for edible purpose	Mahour, PK and Lal, AB and Khare, A and Chauhan, DS	JOURNAL OF THE INDIAN CHEMICAL SOCIETY	2022	10.1016/j.jics.2022.100377	wrong study design
rayyan-274811913	Moringa oleifera: a multipurpose tree for the dry tropics	Olson, ME and Fahey, JW	REVISTA MEXICANA DE BIODIVERSIDAD	2011	10.22201/ib.20078706e.2011.4.678	wrong study design
rayyan-274811917	Nature's Gold (Moringa Oleifera): Miracle Properties	Rode, SB and Dadmal, A and Salankar, HV	CUREUS JOURNAL OF MEDICAL SCIENCE	2022	10.7759/cureus.26640	wrong publication type
rayyan-274811919	Antibacterial activity of three medicinal Thai plants against Campylobacter jejuni and other foodborne pathogens	Dholvitayakhun, A and Cushnie, TPT and Trachoo, N	NATURAL PRODUCT RESEARCH	2012	10.1080/14786419.2010.545777	wrong outcome
rayyan-274811920	A Comprehensive Review on the Phytochemical and Pharmacological Benefits of Moringa oleifera: An Update	Babu, V and Basha, YBC and Srinivasan, S and Sadik, SBS and Pandurangan, AK	CURRENT PHARMACOLOGY REPORTS	2025	10.1007/s40495-024-00383-x	wrong publication type
rayyan-274811923	Phytochemical studies and anti-ulcerative colitis effect of Moringa oleifera seeds and Egyptian propolis methanol extracts in a rat model	Atta, AH and Mouneir, SM and Nasr, SM and Sedky, D and Mohamed, AM and Atta, SA and Desouky, HM	ASIAN PACIFIC JOURNAL OF TROPICAL BIOMEDICINE	2019	10.4103/2221-1691.254603	wrong drug
rayyan-274811924	Review on Medicinal Importance of Moringa Olifera Leaf for Treating Anemic Conditions	Gejalakshmi, S and Harikrishnan, N and Divyasri, A and Govindarajan, GET	INTERNATIONAL JOURNAL OF LIFE SCIENCE AND PHARMA RESEARCH	2021	10.22376/ijpbs/lpr.2021.11.2.P174-180	wrong publication type
rayyan-274811925	Polyphenol Extract of Moringa Oleifera Leaves Alleviates Colonic Inflammation in Dextran Sulfate Sodium-Treated Mice	Zhang, YJ and Peng, L and Li, WY and Dai, TY and Nie, L and Xie, J and Ai, Y and Li, LF and Tian, Y and Sheng, J	EVIDENCE-BASED COMPLEMENTARY AND ALTERNATIVE MEDICINE	2020	10.1155/2020/6295402	wrong study design
rayyan-274811928	Metabolic Profile, Antioxidant, Antimicrobial, Contractile, and Anti-Inflammatory Potential of Moringa oleifera Leaves (India)	Panova, N and Gerasimova, A and Tumbarski, Y and Ivanov, I and Todorova, M and Dincheva, I and Gentscheva, G and Gledacheva, V and Slavchev, V and Stefanova, I and Petkova, N and Nikolova, S and Nikolova, K	LIFE-BASEL	2025	10.3390/life15040583	wrong study design
rayyan-274811932	Impact of Moringa oleifera Hydro-Alcoholic Bark Extract on Diabetic Wound Healing: A Topical Approach	Manhas, D and Malairaman, U	INTERNATIONAL JOURNAL OF LOWER EXTREMITY WOUNDS	2024	10.1177/15347346241297829	wrong population
rayyan-274811934	Anxiolytic and anti-colitis effects of Moringa oleifera leaf-aqueous extract on acetic acid-induced colon inflammation in rat	Noubissi, PA and Njilifac, Q and Tagne, MAF and Nguepi, MSD and Fondjo, AF and Emegam, NK and Mukam, JN and Zintchem, R and Wambe, H and Fankem, GO and Tonfack, AF and Toukala, JP and Sotoing, GT and Kamgamg, R	BIOMEDICINE & PHARMACOTHERAPY	2022	10.1016/j.biopha.2022.113652	wrong population
rayyan-274811936	Do Bioactive Food Compound with Avena sativa L., Linum usitatissimum L. and Glycine max L. Supplementation with Moringa oleifera Lam. Have a Role against Nutritional Disorders? An Overview of the In Vitro and In Vivo Evidence	Ferreira, RD and MendonÃ§a, LABM and dos Santos, C and Hiane, PA and Matias, R and Franco, OL and de Oliveira, AKM and do Nascimento, VA and Pott, A and Carvalho, CME and Guimaraes, RDA	NUTRIENTS	2021	10.3390/nu13072294	wrong population
rayyan-274811937	Development and formulation of Moringa oleifera standardised leaf extract film dressing for wound healing application	Chin, CY and Jalil, J and Ng, PY and Ng, SF	JOURNAL OF ETHNOPHARMACOLOGY	2018	10.1016/j.jep.2017.10.016	wrong population
rayyan-274811938	Drumstick (Moringa Oleifera) as a food additive in livestock products	Singh, TP and Singh, P and Kumar, P	NUTRITION & FOOD SCIENCE	2015	10.1108/NFS-02-2015-0018	wrong study design
rayyan-274811940	Resveratrol-Loaded Microsponge Gel for Wound Healing: In Vitro and In Vivo Characterization	Patole, VC and Awari, D and Chaudhari, S	TURKISH JOURNAL OF PHARMACEUTICAL SCIENCES	2023	10.4274/tjps.galenos.2022.93275	wrong study design
rayyan-274811942	Modulatory effects of Moringa oleifera leaf extract on sodium nitrate-induced experimental colitis via regulation of P53, Ki-67 and PCNA biomarkers	Hassan, HM and Elsaed, WM and Elzeiny, D and Habotta, OA and Eleraky, ES and El Nashar, EM and Alghamdi, MA and Aldahhan, RA and Alzahrani, MA and Alamari, AMS and Hamza, E	TISSUE & CELL	2024	10.1016/j.tice.2024.102327	wrong study design
rayyan-274811943	Metabolic adaptation to the aqueous leaf extract of Moringa oleifera Lam.-supplemented diet is related to the modulation of gut microbiota in mice	Gao, XY and Xie, QH and Liu, L and Kong, P and Sheng, J and Xiang, HY	APPLIED MICROBIOLOGY AND BIOTECHNOLOGY	2017	10.1007/s00253-017-8233-5	wrong study design
rayyan-274811944	Isothiocyanates: An Overview of Their Antimicrobial Activity against Human Infections	Romeo, L and Iori, R and Rollin, P and Bramanti, P and Mazzon, E	MOLECULES	2018	10.3390/molecules23030624	wrong publication type
rayyan-274811947	Interaction and inhibition mechanism of urease in vitro and soil system by a natural benzylisothiocyanate isolated from Moringa oleifera	Tavares, MC and OlÃ­mpio, CRSDG and de FÃ¡tima, A and Modolo, L and de Oliveira, JAC and da Silva, CJA and Barbosa, FG and Mafezoli, J and Santos, JCC	INDUSTRIAL CROPS AND PRODUCTS	2022	10.1016/j.indcrop.2022.114580	wrong publication type
rayyan-274811948	Field studies on Ichthyophonasis (Ichthyosporidiosis) infecting Red Sea Cultured grouper, Taradi, Plectropomus areolatus in Jeddah, Saudi Arabia with a special trial for treatment using Moringa oleifera	Osman, HAM and El-Refaey, AME and Rahman, A and Al-Zahrani, Q and Hazzaa, MS	RESEARCH JOURNAL OF PHARMACEUTICAL BIOLOGICAL AND CHEMICAL SCIENCES	2015		wrong study design
rayyan-274811949	Natural polysaccharides for ulcerative colitis: A general overview	Arora, A and Sharma, N and Kakkar, D	ASIAN PACIFIC JOURNAL OF TROPICAL BIOMEDICINE	2023	10.4103/2221-1691.377405	wrong publication type
rayyan-274811950	Ecofriendly extraction approach of Moringa peregrina biomass and their biological activities in vitro	Qanash, H and El-Fadl, SRA and Binsaleh, NK and Aljahdali, IA and Altayar, MA and Khalel, AF and Alsalamah, SA and Alghonaim, MI and Abdelghany, TM	BIOMASS CONVERSION AND BIOREFINERY	2025	10.1007/s13399-024-05916-4	wrong study design
rayyan-274811952	Putative Role of Chloroquine In Amelioration of DSS Induced Ulcerative Colitis in Mice	AvikDas and Chandra, S and Mukherjee, L and Roy, T and Bose, P	INTERNATIONAL JOURNAL OF LIFE SCIENCE AND PHARMA RESEARCH	2021	10.22376/ijpbs/lpr.2021.11.2.P58-67	wrong study design
rayyan-274811954	Production of secondary metabolites in callus cultures of Scutellaria baicalensis L. and assessment of their anti-inflammatory and antioxidant efficacy in ulcerative colitis rats	Abdelazeez, WMA and Aboueldis, GR and Suliman, AA and Mohammed, DM	PLANT CELL TISSUE AND ORGAN CULTURE	2025	10.1007/s11240-025-02996-6	wrong drug,wrong study design
rayyan-274811955	Wound healing activity of neferine in experimental diabetic rats through the inhibition of inflammatory cytokines and nrf-2 pathway	Li, J and Chou, HY and Li, L and Li, H and Cui, ZJ	ARTIFICIAL CELLS NANOMEDICINE AND BIOTECHNOLOGY	2020	10.1080/21691401.2019.1699814	wrong drug
rayyan-274811956	Insights into the mechanisms of diabetic wounds: pathophysiology, molecular targets, and treatment strategies through conventional and alternative therapies	Yadav, JP and Singh, AK and Grishina, M and Pathak, P and Verma, A and Kumar, V and Kumar, P and Patel, DK	INFLAMMOPHARMACOLOGY	2024	10.1007/s10787-023-01407-6	wrong study design
rayyan-274811957	Cytotoxic and Urease Inhibition Potential of Moringa peregrina Seed Ethanolic Extract	Albaayit, SFA and Ozaslan, M	INTERNATIONAL JOURNAL OF PHARMACOLOGY	2019	10.3923/ijp.2019.151.155	wrong study design
rayyan-274811958	Ethnopharmacological reports on anti-Buruli ulcer medicinal plants in three West African countries	Fokou, PVT and Nyarko, AK and Appiah-Opong, R and Yamthe, LRT and Addo, P and Asante, IK and Boyom, FF	JOURNAL OF ETHNOPHARMACOLOGY	2015	10.1016/j.jep.2015.06.024	wrong study design
rayyan-274811960	Emerging Insights into Anticancer Chemopreventive Activities of Nutraceutical Moringa oleifera: Molecular Mechanisms, Signal Transduction and In Vivo Efficacy	Sodvadiya, M. and Patel, H. and Mishra, A. and Nair, S.	Current Pharmacology Reports	2020	10.1007/s40495-020-00210-z	wrong study design
rayyan-274811962	Supplementation of Moringa oleifera Leaf Meal in Layer Chickensâ€™ Feed: A Review	Gobezie, E.	World's Veterinary Journal	2021		wrong population
rayyan-274811965	Traditional medicinal plants used by the Mon people in Myanmar	Kyaw, Y.M.M. and Bi, Y. and Oo, T.N. and Yang, X.	Journal of Ethnopharmacology	2021	10.1016/j.jep.2020.113253	wrong publication type
rayyan-274811966	Current Trends in Gelatin-Based Drug Delivery Systems	Milano, F. and Masi, A. and Madaghiele, M. and Sannino, A. and Salvatore, L. and Gallo, N.	Pharmaceutics	2023	10.3390/pharmaceutics15051499	wrong study design
rayyan-274811968	A comprehensive review on antiulcer properties of herbal drugs	Al Ansary, S. and Jyothi, Y. and Rajendra Sandur, V.	International Journal of Research in Pharmaceutical Sciences	2020	10.26452/ijrps.v11i3.2524	wrong publication type
rayyan-274811969	Nutraceutical potential of selected vegetables	Eramma, N. and Sadashiv, S.O. and Ningegowda, R. and Jyothi, S.R. and Patil, S.J.	Plant Metabolites and Vegetables as Nutraceuticals	2024		wrong publication type
rayyan-274811970	Moringa oleifera: A Review of Pharmacological Benefits	Al-Shahat, D.S. and Abo-Elmaaty, A.M.A. and Kamel, M.A.	Journal of Advanced Veterinary Research	2022		wrong publication type
rayyan-274811971	Porous Sericin/PVA/Moringa oleifera Hydrogels: Physical Properties and Hyperelastic Model	Puspitasari, D. and Anwar, A.M. and Ananda, D.S.G. and Reza, G. and Jusuf, A. and Asri, L.A.T.W.	Procedia Structural Integrity	2024	10.1016/j.prostr.2023.12.041	wrong study design
rayyan-274811972	An insight into anti-inflammatory effects of natural polysaccharides	Hou, C. and Chen, L. and Yang, L. and Ji, X.	International Journal of Biological Macromolecules	2020	10.1016/j.ijbiomac.2020.02.315	wrong study design
rayyan-274811973	Scientific Basis of Ethno-pharmacological Claims of Moringa Oleifera Lam.	Alam, M.N. and Kaushik, R. and Hussain, M.S. and Singh, L. and Khan, N.A.	International Journal of Drug Delivery Technology	2022	10.25258/ijddt.12.2.75	wrong study design
rayyan-274811975	Evaluation of wound healing properties of bioactive aqueous fraction from Moringa oleifera Lam on experimentally induced diabetic animal model	Muhammad, A.A. and Arulselvan, P. and Cheah, P.S. and Abas, F. and Fakurazi, S.	Drug Design, Development and Therapy	2016	10.2147/DDDT.S96968	wrong study design
rayyan-274811977	Nanomaterial in controlling biofilms and virulence of microbial pathogens	Tungare, K. and Gupta, J. and Bhori, M. and Garse, S. and Kadam, A. and Jha, P. and Jobby, R. and Amanullah, M. and Vijayakumar, S.	Microbial Pathogenesis	2024	10.1016/j.micpath.2024.106722	wrong study design
rayyan-274811980	Citrus fruits and their flavonoids in inflammatory bowel disease: an overview	Musumeci, L. and Maugeri, A. and Cirmi, S. and Lombardo, G.E. and Russo, C. and Gangemi, S. and Calapai, G. and Navarra, M.	Natural Product Research	2020	10.1080/14786419.2019.1601196	wrong study design
rayyan-274811981	A review of the phytochemical and pharmacological characteristics of moringa oleifera	Bhattacharya, A. and Tiwari, P. and Sahu, P.K. and Kumar, S.	Journal of Pharmacy and Bioallied Sciences	2018	10.4103/jpbs.JPBS_126_18	wrong publication type
rayyan-274811982	Shaping the gut microbiota by bioactive phytochemicals: An emerging approach for the prevention and treatment of human diseases	Sudheer, S. and Gangwar, P. and Usmani, Z. and Sharma, M. and Sharma, V.K. and Sana, S.S. and Almeida, F. and Dubey, N.K. and Singh, D.P. and Dilbaghi, N. and Khayat Kashani, H.R. and Gupta, V.K. and Singh, B.N. and Khayatkashani, M. and Nabavi, S.M.	Biochimie	2022	10.1016/j.biochi.2021.10.010	wrong study design
rayyan-274811983	Traditional Therapies Used to Manage Diabetes and Related Complications in Mauritius: A Comparative Ethnoreligious Study	Mahomoodally, M.F. and Mootoosamy, A. and Wambugu, S.	Evidence-based Complementary and Alternative Medicine	2016	10.1155/2016/4523828	wrong study design
rayyan-274811984	Enhanced anti-inflammatory and ulcerogenicity of Ibuprofen microsphere formulations using Irvingia wombolu fat (IRW) and moringa oil (MO) as co-lipids	Gugu, T.H. and Agu, G.C. and Uronnachi, E.M. and Chime, S.A.	BMC Complementary Medicine and Therapies	2023	10.1186/s12906-023-04036-2	wrong study design
rayyan-274811985	Effect of some medicinal plant extracts on multidrug resistant Helicobacter pylori strains isolated from Sohag and Assiut University Hospitals and some medical laboratories	Abu-Gharbia, M. and Agban, M.N. and Hamouda, A.M.A. and Abdelmasieh, R.Z.	Egyptian Journal of Medical Microbiology (Egypt)	2021	10.21608/EJMM.2021.197457	wrong study design
rayyan-274811986	Moringa oleifera: An Updated Comprehensive Review of Its Pharmacological Activities, Ethnomedicinal, Phytopharmaceutical Formulation, Clinical, Phytochemical, and Toxicological Aspects	Pareek, A. and Pant, M. and Gupta, M.M. and Kashania, P. and Ratan, Y. and Jain, V. and Pareek, A. and Chuturgoon, A.A.	International Journal of Molecular Sciences	2023	10.3390/ijms24032098	wrong publication type
rayyan-274811987	A review on the biological effects of some natural products	Balaraman, R. and Parmar, G. and Maheshwari, R.A. and Anuj, S.D.	Journal of Natural Remedies	2020	10.18311/jnr/2020/25581	wrong publication type
rayyan-274811988	In vitro antioxidant activity test and determination of phenolic and flavonoid content of Moringa Oleifera pulp and seeds	Sahumena, R. and Andriani, M.H. and Manangkara, R. and Mistriyani, M.	Food Research	2021	10.26656/fr.2017.5(4).033	wrong study design
rayyan-274811989	A Systematic Review of Medicinal Plants of Kenya used in the Management of Bacterial Infections	Odongo, E.A. and Mutai, P.C. and Amugune, B.K. and Mungai, N.N.	Evidence-based Complementary and Alternative Medicine	2022	10.1155/2022/9089360	wrong publication type
rayyan-274811991	Exploring the anti-HIV-1 reverse transcriptase, anti-inflammatory, anti-cancer activities and cytotoxicity of two fermented commercial herbal concoctions sold in Limpopo Province of South Africa	Ntlhamu, M.I. and Ndhlala, A.R. and Masoko, P.	BMC Complementary Medicine and Therapies	2021	10.1186/s12906-021-03321-2	wrong publication type
rayyan-274811992	UPLC-MS/MS and GC-MS based metabolites profiling of Moringa oleifera seed with its anti- Helicobacter pylori and anti-inflammatory activities	Sayed, A.M.E. and Omar, F.A. and Emam, M.M.A.-A. and Farag, M.A.	Natural Product Research	2022	10.1080/14786419.2022.2037088	wrong study design
rayyan-274811993	Anti-ulcer Activities of Herbal Remedies as Alternative Therapy	Sen, D.B. and Sen, A.K. and Patel, K.P. and Balaraman, R. and Shah, U. and Maheshwari, R.A.	Journal of Natural Remedies	2022	10.18311/jnr/2022/30157	wrong publication type
rayyan-274811994	Comprehensive Review of Bioactive and Molecular Aspects of Moringa Oleifera Lam	Shah, K.H. and Oza, M.J.	Food Reviews International	2022	10.1080/87559129.2020.1813755	wrong publication type
rayyan-274811996	Quercetin as a Therapeutic Product: Evaluation of Its Pharmacological Action and Clinical Applicationsâ€”A Review	Mirza, M.A. and Mahmood, S. and Hilles, A.R. and Ali, A. and Khan, M.Z. and Zaidi, S.A.A. and Iqbal, Z. and Ge, Y.	Pharmaceuticals	2023	10.3390/ph16111631	wrong publication type
rayyan-274811997	Favorable results from the use of herbal and plant products in inflammatory bowel disease: Evidence from experimental animal studies	Triantafillidis, J.K. and Triantafyllidi, A. and Vagianos, C. and Papalois, A.	Annals of Gastroenterology	2016	10.20524/aog.2016.0059	wrong publication type
rayyan-274812000	Effects of Medicinal Plants and Phytochemicals in Nrf2 Pathways during Inflammatory Bowel Diseases and Related Colorectal Cancer: A Comprehensive Review	Laurindo, L.F. and de Maio, M.C. and Minniti, G. and de GÃ³es CorrÃªa, N. and Barbalho, S.M. and Quesada, K. and Guiguer, E.L. and Sloan, K.P. and Detregiachi, C.R.P. and AraÃºjo, A.C. and de Alvares Goulart, R.	Metabolites	2023	10.3390/metabo13020243	wrong study design
rayyan-274812001	In Vitro Biocompatibility of Hydrogel Polyvinyl Alcohol/Moringa oleifera Leaf Extract/Graphene Oxide for Wound Dressing	Ningrum, D.R. and Hanif, W. and Mardhian, D.F. and Asri, L.A.T.W.	Polymers	2023	10.3390/polym15020468	wrong study design
rayyan-274812002	Indigenous Knowledge and Use of Medicinal Plants Among the Kuria Communities in the Tarime and Serengeti Districts of Mara Region, Tanzania	Charwi, M.Z. and Mogha, N.G. and Muluwa, J.K. and Bostoen, K.	Journal of Herbs, Spices and Medicinal Plants	2023	10.1080/10496475.2022.2163734	wrong study design
rayyan-274812003	Ethnomedicinal Practices and Traditional Medicinal Plants of Barak Valley, Assam: a systematic review	Barbhuiya, P.A. and Laskar, A.M. and Mazumdar, H. and Dutta, P.P. and Pathak, M.P. and Dey, B.K. and Sen, S.	Journal of Pharmacopuncture	2022	10.3831/KPI.2022.25.3.149	wrong publication type
rayyan-274812004	Antioxidative and Anti-inflammatory Effects of Plant-derived Hypoglycemic Medicines: An In vivo/In vitro Systematic Review	Adel-Mehraban, M.S. and Tabatabaei-Malazy, O. and Manayi, A. and Alatab, S. and Mohseni, S. and Fana, S.E. and Asili, P. and Bahramsoltani, R. and Esmaeili, F. and Azizi, B.	Current Topics in Medicinal Chemistry	2024	10.2174/0115680266295032240415064750	wrong study design
rayyan-274812005	The Nrf2 in the pathophysiology of the intestine: Molecular mechanisms and therapeutic implications for inflammatory bowel diseases	Piotrowska, M. and Swierczynski, M. and Fichna, J. and Piechota-Polanczyk, A.	Pharmacological Research	2021	10.1016/j.phrs.2020.105243	wrong publication type
rayyan-274812006	Phytoperspective of Moringa oleifera for oral health care: An innovative ethnomedicinal approach	Mohanty, M. and Mohanty, S. and Bhuyan, S.K. and Bhuyan, R.	Phytotherapy Research	2021	10.1002/ptr.6896	wrong publication type
rayyan-274812007	Moringa oleifera and its potential for combating tropical neglected diseases: A review	Vila Nova, I.C. and Santos, N.D.L. and Almeida, W.A. and Silva, T.N. and Coelho, L.C.B.B. and Paiva, P.M.G. and Pontual, E.V. and NapoleÃ£o, T.H.	Moringa oleifera: Properties, Applications and Health Effects	2020		wrong publication type
rayyan-274812009	The Anti-Inflammatory Properties of Polysaccharides Extracted from Moringa oleifera Leaves on IEC6 Cells Stimulated with Lipopolysaccharide In Vitro	Husien, H.M. and Peng, W. and Essa, M.O.A. and Adam, S.Y. and Ur Rehman, S. and Ali, R. and Saleh, A.A. and Wang, M. and Li, J.	Animals	2024	10.3390/ani14233508	wrong study design
rayyan-274812010	Protective effects and mechanism of Moringa oleifera leaf polysaccharide on ulcerative colitis in mice	Husien, H.M. and Peng, W.-L. and Liu, M.-J. and Bo, R.-N. and Li, J.-G.	Tianran Chanwu Yanjiu yu Kaifa	2023	10.16333/j.1001-6880.2023.10.002	wrong study design
rayyan-274812011	A Review of Moringa oleifera (Miracle tree) and its Potential Phytochemistry, Traditional, Health Benefits, Pharmacological Applications	Sivakumar, T.	Letters in Applied NanoBioScience	2025	10.33263/LIANBS141.013	wrong study design
rayyan-274812013	Treatment Management of Diabetic Wounds Utilizing Herbalism: An Overview	Kumari, P. and Sharma, S. and Sharma, P.K. and Alam, A.	Current Diabetes Reviews	2023	10.2174/1573399818666220318095320	wrong population
rayyan-274812014	Moringa oleifera Lam. Peptide Remodels Intestinal Mucosal Barrier by Inhibiting JAK-STAT Activation and Modulating Gut Microbiota in Colitis	Hong, Z.-S. and Xie, J. and Wang, X.-F. and Dai, J.-J. and Mao, J.-Y. and Bai, Y.-Y. and Sheng, J. and Tian, Y.	Frontiers in Immunology	2022	10.3389/fimmu.2022.924178	wrong population,wrong study design
rayyan-274812015	Ethnobotanical study of medicinal plants used by Ribeirinhos in the North Araguaia microregion, Mato Grosso, Brazil	Ribeiro, R.V. and Bieski, I.G.C. and Balogun, S.O. and Martins, D.T.D.O.	Journal of Ethnopharmacology	2017	10.1016/j.jep.2017.04.023	wrong study design
rayyan-274812017	Quantitative ethnobotany of Paliyar tribe in Sathuragiri hills, Virudhunagar district, Tamil Nadu, India	Mutheeswaran, S. and Mariappan, A. and Ragavendran, K. and Porchezhiyan, V. and Elankani, P. and Al-Dhabi, N.A. and Arasu, M.V. and Ignacimuthu, S.	Advances in Traditional Medicine	2023	10.1007/s13596-021-00609-z	wrong study design
rayyan-274812018	Which Plants for What Ailments: A Quantitative Analysis of Medicinal Ethnobotany of Ile-Ife, Osun State, Southwestern Nigeria	Mukaila, Y.O. and Oladipo, O.T. and Ogunlowo, I. and Ajao, A.A.-N. and Sabiu, S.	Evidence-based Complementary and Alternative Medicine	2021	10.1155/2021/5711547	wrong study design
rayyan-274812019	A Comprehensive Review on Diagnosis and Management of Diabetic Foot Ulcers with Possible Ayurvedic and Herbal Remedies	Talati, H.J. and Bhat, P.R.	Hacettepe University Journal of the Faculty of Pharmacy	2023	10.52794/hujpharm.1167357	wrong publication type
rayyan-274812021	Role of secondary metabolites and medicinal plants tested for healing of gastric ulcer â€“ A review	Kashyap, R.	International Journal of Pharmaceutical Research	2017		wrong publication type
rayyan-274812022	Ethnobotanical information of gums and resin yielding plants of Kathua district of Jammu & Kashmir, India	Kaur, R. and Sharma, M. and Thakur, S.	Medicinal Plants	2023	10.5958/0975-6892.2023.00014.X	wrong study design
rayyan-274812025	Isothiocyanate-enriched moringa seed extract alleviates ulcerative colitis symptoms in mice	Kim, Y. and Wu, A.G. and Jaja-Chimedza, A. and Graf, B.L. and Waterman, C. and Verzi, M.P. and Raskin, I.	PLoS ONE	2017	10.1371/journal.pone.0184709	wrong population
rayyan-274812026	An ethnobotanical study of medicinal plants in Palamalai region of Eastern Ghats, India	Silambarasan, R. and Ayyanar, M.	Journal of Ethnopharmacology	2015	10.1016/j.jep.2015.05.046	wrong study design
rayyan-274812027	Anti-Fungal Activities of Aqueous and Alcoholic Leaf Extracts of Moringa Oleifera Lam. on Candida albicans Isolated from Diabetic Foot Infections	Abbas, H.H. and Atiyah, M.M.	AIP Conference Proceedings	2023	10.1063/5.0114429	wrong study design
rayyan-274812028	Ethnobotanical investigations on Moringa oleifera Lam. (Moringaceae) in two regions of Senegal	Faye, M. and Diallo, D. and Badock, E.A. and Niang, L. and Drame, A. and Ayessou, N.C.	International Journal of Biological and Chemical Sciences	2024	10.4314/ijbcs.v18i4.14	wrong study design
rayyan-274812029	Yerba Mate (Ilex paraguariensis) Beverage: Nutraceutical Ingredient or Conveyor for the Intake of Medicinal Plants? Evidence from Paraguayan Folk Medicine	Kujawska, M.	Evidence-based Complementary and Alternative Medicine	2018	10.1155/2018/6849317	wrong study design
rayyan-274812030	Moringa oleifera: Potential uses in dentistry	AlarcÃ³n, M. and Da Silva, R.F. and Reyes, D.	Salus	2017		wrong study design
rayyan-274812031	Different concentration influence of Moringa oleifera leaf aqueous extract immersion against Argulus japonicus egg damage	Idris, F. and Mahasri, G.	IOP Conference Series: Earth and Environmental Science	2020	10.1088/1755-1315/441/1/012131	wrong study design
rayyan-274812032	Formulation and pharmacological studies of leaves of moringa (Moringa oleifera), a novel hepatoprotection in oral drug formulations	Aristianti, A. and Nurkhaeri, N. and Tandiarrang, V.Y. and Awaluddin, A. and Muslimin, L.	Open Access Macedonian Journal of Medical Sciences	2021	10.3889/oamjms.2021.5839	wrong study design
rayyan-274812033	Astragalin Attenuates Dextran Sulfate Sodium (DSS)-Induced Acute Experimental Colitis by Alleviating Gut Microbiota Dysbiosis and Inhibiting NF-ÎºB Activation in Mice	Peng, L. and Gao, X. and Nie, L. and Xie, J. and Dai, T. and Shi, C. and Tao, L. and Wang, Y. and Tian, Y. and Sheng, J.	Frontiers in Immunology	2020	10.3389/fimmu.2020.02058	wrong study design
rayyan-274812034	Traditional Knowledge, Use, and Management of Moringa oleifera Among the Mijikenda Community in Kilifi, Kenya	Mwami, B. and MaÅˆourovÃ¡, A. and Hendre, P.S. and Muchugi, A. and Verner, V. and Kariuki, P. and Sulaiman, N. and Polesny, Z.	Plants	2024	10.3390/plants13243547	wrong study design
rayyan-274812036	Biological properties of Moringa oleifera: A systematic review of the last decade	Soto, J.A. and GÃ³mez, A.C. and VÃ¡squez, M. and Barreto, A.N. and Molina, K.S. and Zuniga-Gonzalez, C.A.	F1000Research	2025	10.12688/f1000research.157194.2	wrong publication type
rayyan-274812037	Antibacterial efficacy of Moringa oleifera leaf extract against pyogenic bacteria isolated from a dromedary camel (Camelus dromedarius) abscess	Fouad, E.A. and Abu Elnaga, A.S.M. and Kandil, M.M.	Veterinary World	2019	10.14202/vetworld.2019.802-808	wrong study design
rayyan-274812041	Evaluation of Moringa Oleifera Leaf Extract for its In vitro Antibacterial Properties, Mechanism of Action, and In vivo Corneal Ulcer Healing Effects in Rabbits' Eyes	Bibi, A. and Dhanawat, M. and Aman, S. and Chauhan, S. and Chalotra, R. and Mujwar, S. and Kaur, N. and Maivagna, C.H. and Gupta, S.	Current drug delivery	2025	10.2174/0115672018275561240228065755	wrong study design
rayyan-274812042	Ethnomedicinal survey and mutagenic studies of plants used in Accra metropolis, Ghana	Oppong Bekoe, E. and Agyare, C. and Boakye, Y.D. and Baiden, B.M. and Asase, A. and Sarkodie, J. and Nettey, H. and Adu, F. and Otu, P.B. and Agyarkwa, B. and Amoateng, P. and Asiedu-Gyekye, I. and Nyarko, A.	Journal of Ethnopharmacology	2020	10.1016/j.jep.2019.112309	wrong study design
rayyan-274812043	Medicinal Plants Used in Traditional Management of Cancer in Uganda: A Review of Ethnobotanical Surveys, Phytochemistry, and Anticancer Studies	Omara, T. and Kiprop, A.K. and Ramkat, R.C. and Cherutoi, J. and Kagoya, S. and Moraa Nyangena, D. and Azeze Tebo, T. and Nteziyaremye, P. and Nyambura Karanja, L. and Jepchirchir, A. and Maiyo, A. and Jematia Kiptui, B. and Mbabazi, I. and Kiwanuka Nakiguli, C. and Nakabuye, B.V. and Chepkemoi Koske, M.	Evidence-based Complementary and Alternative Medicine	2020	10.1155/2020/3529081	wrong study design
rayyan-274812044	Antifungal effect of plant extract and essential oil	Uma, K. and Huang, X. and Kumar, B.A.	Chinese Journal of Integrative Medicine	2017	10.1007/s11655-016-2524-z	wrong study design
rayyan-274812045	Anti-cancer and medicinal potentials of moringa isothiocyanate	Wu, Y.-Y. and Xu, Y.-M. and Lau, A.T.Y.	Molecules	2021	10.3390/molecules26247512	wrong study design
rayyan-274812047	Sophorolipids produced by Yarrowia lipolytica grown on Moringa oleifera oil cake protect against acetic acid-induced colitis in rats: Impact on TLR-4/p-JNK/NFÎºB-p65 pathway	Nooman, M.U. and Al-Kashef, A.S. and Rashad, M.M. and Khattab, A.E.-N.A. and Ahmed, K.A. and Abbas, S.S.	Journal of Pharmacy and Pharmacology	2023	10.1093/jpp/rgac101	wrong publication type
rayyan-274812048	Ethnopharmacological Properties of African Medicinal Plants for the Treatment of Neglected Tropical Diseases	Adam, G.O. and Kim, S.-J. and Egbuna, C. and Oh, H.-G.	Research Journal of Pharmacognosy	2022	10.22127/rjp.2022.334065.1864	wrong publication type
rayyan-274812049	Corrigendum to â€œAn updated comprehensive review of camel milk: Composition, therapeutic properties, and industrial applicationsâ€ [Food Biosci. 62 (2024) 105531](S221242922401962X)(10.1016/j.fbio.2024.105531)	Khaliq, A. and Mishra, A.K. and Niroula, A. and Baba, W.N. and Shaukat, M.N. and Rabbani, A.	Food Bioscience	2025	10.1016/j.fbio.2024.105633	wrong study design
rayyan-274812050	Anti-inflammatory natural products modulate interleukins and their related signaling markers in inflammatory bowel disease: A systematic review	Gandhi, G.R. and Mohana, T. and Athesh, K. and Hillary, V.E. and Vasconcelos, A.B.S. and Farias de Franca, M.N. and MontalvÃ£o, M.M. and Ceasar, S.A. and Jothi, G. and Sridharan, G. and Gurgel, R.Q. and Xu, B.	Journal of Pharmaceutical Analysis	2023	10.1016/j.jpha.2023.09.012	wrong publication type
rayyan-274812051	Ethnopharmacological survey of plants used in the traditional treatment of pain conditions in Mali	Danton, O. and Somboro, A. and Fofana, B. and Diallo, D. and SidibÃ©, L. and Rubat-Coudert, C. and Marchand, F. and Eschalier, A. and Ducki, S. and Chalard, P.	Journal of Herbal Medicine	2019	10.1016/j.hermed.2019.100271	wrong publication type
rayyan-274812052	Natural products for the treatment and management of diabetes mellitus in Zimbabwe-a review	Usai, R. and Majoni, S. and Rwere, F.	Frontiers in Pharmacology	2022	10.3389/fphar.2022.980819	wrong publication type
rayyan-274812057	A Review on Traditional Anti-ulcer Medicinal Plants	Singh, A.K. and Arun, P. and Shukla, J. and Kumar, A. and Nandi, M.K. and Abduljaleel, Z. and Al-Ghamdi, S.S. and Alzahrani, A.R. and Shahzad, N.	Letters in Drug Design and Discovery	2023	10.2174/1570180819666220909090512	wrong publication type
rayyan-274812059	Editorial: Gastric microbiota dysbiosis and gastric diseases	Tian, Y. and Zhao, M. and Fu, X.	Frontiers in Microbiology	2024	10.3389/fmicb.2024.1390896	wrong publication type
rayyan-274812062	Indian medicinal plants with antiulcer and related beneficial effects: A review	Chauhan, A.K. and Vrushabendra Swamy, B.M. and Kotagiri, S. and Fariyaz, S.M. and Dey, T.	Research Journal of Pharmaceutical, Biological and Chemical Sciences	2015		wrong publication type
rayyan-274812063	Effect of moringa Oleifera extract on nicotine induced neurotoxicity in female rat and their embryos	Abdu, F.	Global Veterinaria	2013	10.5829/idosi.gv.2013.11.2.74138	wrong study design
rayyan-274812064	Ethnomedicinal importance of the plants in villages in kushtia sador and mirpur upozila, bangladesh	Sharkar, P. and Rahman, M.M. and Haque Masum, G.Z. and Nayeem, M.A. and Hossen, M.M. and Azad, A.K.	Journal of Herbs, Spices and Medicinal Plants	2013	10.1080/10496475.2013.818606	wrong study design
rayyan-274812065	The protective effect of Moringa oleifera leaves against cyclophosphamide-induced urinary bladder toxicity in rats	Taha, N.R. and Amin, H.A. and Sultan, A.A.	Tissue and Cell	2015	10.1016/j.tice.2014.12.002	wrong study design
rayyan-274812067	Role of ayurveda in tumorigenesis: A brief review	Sharma, T. and Rawal, G.	International Journal of Green Pharmacy	2012	10.4103/0973-8258.102821	wrong publication type
rayyan-274812068	Wound healing potential of some medicinal plants	Alam, G. and Singh, M.P. and Singh, A.	International Journal of Pharmaceutical Sciences Review and Research	2011		wrong study design
rayyan-274812069	Medicinal plants of the Garo tribe inhabiting the Madhupur forest region of Bangladesh	Mia, M.M.-K. and Kadir, M.F. and Hossan, M.S. and Rahmatullah, M.	American-Eurasian Journal of Sustainable Agriculture	2009		wrong study design
rayyan-274812071	Ethnomedicines of Tharu tribes of Dudhwa National Park, India	Kumar, R. and Bharati, K.A.	Ethnobotany Research and Applications	2014		wrong study design
rayyan-274812072	Extracts of spice and food plants from Thai traditional medicine inhibit the growth of the human carcinogen Helicobacter pylori	Bhamarapravati, S. and Pendland, S.L. and Mahady, G.B.	In Vivo	2003		wrong study design
rayyan-274812073	Ethnobotanical investigation of Nadars in Atoor village, Kanyakumari District, Tamilnadu, India	Jeeva, S. and Femila, V.	Asian Pacific Journal of Tropical Biomedicine	2012	10.1016/S2221-1691(12)60280-9	wrong study design
rayyan-274812074	Inhibitory effects of crude extracts from some edible Thai plants against replication of hepatitis B virus and human liver cancer cells	Waiyaput, W. and Payungporn, S. and Issara-Amphorn, J. and Panjaworayan, N.T.T.	BMC Complementary and Alternative Medicine	2012	10.1186/1472-6882-12-246	wrong study design
rayyan-274812075	Digested moringa oleifera boiled pod exhibits anti-inflammatory activity in caco-2 cells	Praengam, K. and Muangnoi, C. and Dawilai, S. and Awachanawong, M. and Tuntipopipat, S.	Journal of Herbs, Spices and Medicinal Plants	2015	10.1080/10496475.2014.932880	wrong study design
rayyan-274812077	Local knowledge, use pattern and geographical distribution of Moringa oleifera Lam. (Moringaceae) in Nigeria	Popoola, J.O. and Obembe, O.O.	Journal of Ethnopharmacology	2013	10.1016/j.jep.2013.09.043	wrong study design
rayyan-274812078	Reconstruction of the inventory of materia medica used by members of the Jewish community of medieval Cairo according to prescriptions found in the Taylor-Schechter Genizah collection, Cambridge	Lev, E. and Amar, Z.	Journal of Ethnopharmacology	2006	10.1016/j.jep.2006.06.005	wrong study design
rayyan-274812079	Folk medicine should be integrated into the conventional medical healthcare system in the Caribbean	Mitchell, S.A.	Focus on Alternative and Complementary Therapies	2011	10.1111/j.2042-7166.2011.01120.x	wrong study design
rayyan-274812080	A comprehensive review on ulcer healing potential of medicinal plants	Sharma, D. and Bhatt, S.	International Journal of Pharmacy and Pharmaceutical Sciences	2014		wrong study design
rayyan-274812083	Potential of Moringa oleifera root and Citrus sinensis fruit rind extracts in the treatment of ulcerative colitis in mice	Gholap, P.A. and Nirmal, S.A. and Pattan, S.R. and Pal, S.C. and Mandal, S.C.	Pharmaceutical Biology	2012	10.3109/13880209.2012.674142	wrong study design
rayyan-274812084	Ethnobotany of medicinal plants in the Thar Desert (Sindh) of Pakistan	Yaseen, G. and Ahmad, M. and Sultana, S. and Suleiman Alharrasi, A. and Hussain, J. and Zafar, M.	Journal of Ethnopharmacology	2015	10.1016/j.jep.2014.12.053	wrong study design
rayyan-274812085	Folk remedies of medicinal plants for snake bites, scorpion stings and dog bites in Eastern Ghats of Kolli Hills, Tamil Nadu, India	Prabu, M. and Kumuthakalavalli, R.	International Journal of Research in Ayurveda and Pharmacy	2012	10.7897/2277-4343.03523	wrong study design
rayyan-274812086	Radioprotection by plant products: Present status and future prospects	Arora, R. and Gupta, D. and Chawla, R. and Sagar, R. and Sharma, A. and Kumar, R. and Prasad, J. and Singh, S. and Samanta, N. and Sharma, R.K.	Phytotherapy Research	2005	10.1002/ptr.1605	wrong study design
rayyan-274812087	Medicinal plants derived nutraceuticals: A Re-emerging health aid	Pandey, N. and Meena, R.P. and Rai, S.K. and Pandey-Rai, S.	International Journal of Pharma and Bio Sciences	2011		wrong study design
rayyan-274812088	Cancer - An ayurvedic perspective	Balachandran, P. and Govindarajan, R.	Pharmacological Research	2005	10.1016/j.phrs.2004.04.010	wrong study design
rayyan-274812089	Medicinal uses and pharmacological properties of Moringa oleifera	Kumar, S.P. and Mishra, D. and Ghosh, G. and Panda, C.S.	International Journal of Phytomedicine	2010	10.5138/ijpm.2010.0975.0185.02031	wrong publication type
rayyan-274812090	A review and evaluation of the efficacy and safety of cissus quadrangularis extracts	Stohs, S.J. and Ray, S.D.	Phytotherapy Research	2013	10.1002/ptr.4846	wrong publication type
rayyan-274812092	Phytochemicals and uses of Moringa oleifera leaves in Ugandan rural communities	Kasolo, J.N. and Bimenya, G.S. and Ojok, L. and Ochieng, J. and Ogwal-Okeng, J.W.	Journal of Medicinal Plants Research	2010		wrong publication type
rayyan-274812093	Ethnopharmacological survey of medicinal plants used by traditional health practitioners in Thanchi, Bandarban Hill Tracts, Bangladesh	Kadir, M.F. and Bin Sayeed, M.S. and Setu, N.I. and Mostafa, A. and Mia, M.M.K.	Journal of Ethnopharmacology	2014	10.1016/j.jep.2014.05.043	wrong study design
rayyan-274812094	Medico-floristic evaluation of medicinal plants at Meja, Allahabad, Uttar Pradesh	Shandilya, M.D. and Kumar Singh, J. and Pandey, B.K.	Medicinal Plants	2013	10.5958/j.0975-6892.5.4.037	wrong study design
rayyan-274812098	Plasma Electrophoresis and Phagocytic Index Screening of Some Indigenous Vegetables Subjected to Preclinical Models	Sharma, V. and Ganesh, N.	International Journal of Phytomedicine	2010	10.5138/ijpm.2010.0975.0185.02033	wrong study design
rayyan-274812102	Nutritional significance and therapeutic potential of Moringa oleifera: The wonder plant.	Arora S and Arora S	Journal of food biochemistry	2021	10.1111/jfbc.13933	wrong publication type
rayyan-274812104	Moringin alleviates DSS-induced ulcerative colitis in mice by regulating Nrf2/NF-ÎºB pathway and PI3K/AKT/mTOR pathway.	Zhang T and Zhao L and Xu M and Jiang P and Zhang K	International immunopharmacology	2024	10.1016/j.intimp.2024.112241	wrong study design
rayyan-274812106	Moringa oleifera Lam and its Therapeutic Effects in Immune Disorders.	Xiao X and Wang J and Meng C and Liang W and Wang T and Zhou B and Wang Y and Luo X and Gao L and Zhang L	Frontiers in pharmacology	2020	10.3389/fphar.2020.566783	wrong study design,wrong publication type
rayyan-274812109	Moringa oleifera: a valuable insight into recent advances in medicinal uses and pharmacological activities.	Jikah AN and Edo GI	Journal of the science of food and agriculture	2023	10.1002/jsfa.12892	wrong publication type
rayyan-274812111	Moringa oleifera leaf polysaccharide alleviates experimental colitis by inhibiting inflammation and maintaining intestinal barrier.	Mohamed Husien H and Peng W and Su H and Zhou R and Tao Y and Huang J and Liu M and Bo R and Li J	Frontiers in nutrition	2022	10.3389/fnut.2022.1055791	wrong study design
rayyan-274812125	Comprehensive analysis of microbiome, metabolome and transcriptome revealed the mechanisms of Moringa oleifera polysaccharide on preventing ulcerative colitis.	Tian H and Wen Z and Liu Z and Guo Y and Liu G and Sun B	International journal of biological macromolecules	2022	10.1016/j.ijbiomac.2022.09.100	wrong outcome,wrong study design
rayyan-274812129	Anti-inflammatory effect of Moringa oleifera Lam. seeds on acetic acid-induced acute colitis in rats.	Minaiyan M and Asghari G and Taheri D and Saeidi M and Nasr-Esfahani S	Avicenna journal of phytomedicine	2014		wrong outcome
rayyan-274812139	Effect of Moringa oleifera leaf polysaccharide on the composition of intestinal microbiota in mice with dextran sulfate sodium-induced ulcerative colitis.	Husien HM and Rehman SU and Duan Z and Wang M	Frontiers in nutrition	2024	10.3389/fnut.2024.1409026	wrong outcome,wrong study design
rayyan-274812141	Therapeutic effects of Moringa oleifera on arsenic-induced toxicity in rats.	Gupta R and Kannan GM and Sharma M and S Flora SJ	Environmental toxicology and pharmacology	2005	10.1016/j.etap.2005.05.005	wrong outcome,wrong population
rayyan-274812142	Anti-ulcer activity of the alkali preparation of the root and fresh leaf juice of moringa oleifera lam.	Ruckmani K and Kavimani S and Jayakar B and Anandan R	Ancient science of life			Does not align with study outcomes
rayyan-274812095	Effect of Moringa oleifera leaf extract on aspirin induced gastric mucosal damage: Possible role of superoxide dismutase and catalase	Debnath, S. and Ray, K. and Guha, D.	Biomedicine			Does not align with study outcomes
rayyan-274811897	ANTI-ULCEROGENIC EVALUATION OF THE METHANOLIC EXTRACTS OF SOME INDIGENOUS MEDICINAL-PLANTS OF PAKISTAN IN ASPIRIN-ULCERATED RATS	AKHTAR, AH and AHMAD, KU	JOURNAL OF ETHNOPHARMACOLOGY			Does not align with study outcomes
rayyan-274811963	Induction of COX-1, suppression of COX-2 and pro-inflammatory cytokines gene expression by moringa leaves and its aqueous extract in aspirin-induced gastric ulcer rats	Mabrok, H.B. and Mohamed, M.S.	Molecular Biology Reports			Does not align with study outcomes
Freehand search	Synergistic Nutraceutical Effects of Aqueous Extracts from Vernonia amygdalina and Moringa oleifera: A Promising Therapeutic Strategy for Gastric Ulcer Management	Kehinde, Adedapo Olajide; Ekundina, Victor Olukayode; Iyiola, Sina; Avwioro, Godwin; Enye, Linus Anderson	Journal of Preventive, Diagnostic and Treatment Strategies in Medicine			Does not align with study outcomes
Freehand search	ISOLATION, CHARACTERIZATION AND EVALUATION OF ANTI-ULCER ACTIVITY OF PHYTOCONSTITUENTS PRESENT IN MORINGA OLEIFERA LEAF	Banik Bapan, Mallik Ajanta, Barman Priyanka and K. Das Malay	International Journal of Pharmaceutical Sciences and Research			Does not align with study outcomes

## Sheet: Included by T&A
key	Title of articles	Citation	Name of Authors	DECISION	REASON FOR INCLUSION OR EXCLUSION
rayyan-274811886	Effect of leaves and fruits of Moringla oleifera on gastric and duodenal ulcers	Devaraj et al., 2007	Devaraj, VC and Asad, M and Prasad, S	Include	Contains study outcome
rayyan-274811887	PHYTOCHEMICAL SCREENING AND ANTIULCEROGENIC EFFECT OF MORINGA OLEIFERA AQUEOUS LEAF EXTRACT	Dahiru et al., 2006	Dahiru, D and Onubiyi, JA and Umaru, HA	Include	Contains study outcome
rayyan-274811889	Moringa oleifera alcoholic extract protected stomach from bisphenol A-induced gastric ulcer in rats via its anti-oxidant and anti-inflammatory activities	Abo-Elsoud et al., 2022	Abo-Elsoud, RAA and Abdelaziz, SAM and Abd Eldaim, MA and Hazzaa, SM	Include	Contains study outcome
rayyan-274811890	Effects of Moringa oleifera L. Herb and its extract on indomethacin-induced gastric oxidative stress in rats	Wahba & Shelbaya, 2018	Wahba, HMA and Shelbaya, LA	Include	Contains study outcome
rayyan-274811891	The anti ulcerogenic effect of sildenafil and moringa on ulcers in rats	Ibrahim & Al-Qadhi, 2025	Ibrahim, IA and Al-Qadhi, HI	Include	Contains study outcome
rayyan-274811897	ANTI-ULCEROGENIC EVALUATION OF THE METHANOLIC EXTRACTS OF SOME INDIGENOUS MEDICINAL-PLANTS OF PAKISTAN IN ASPIRIN-ULCERATED RATS	Akhtar & Ahmad, 1995	AKHTAR, AH and AHMAD, KU	Include	Met eligibility criteria; however no standard drug as comparator
rayyan-274811961	Fraction K3 From Moringa oleifera Exhibits Gastroprotective Effects Through Inhibitory Activity Against Helicobacter pylori and Gastric Acid Secretion	Alissa et al., 2025	Alissa, M. and Bello, K.E. and Abusalim, G.S.	Include	Met eligibility criteria; however no standard drug as comparator
rayyan-274811963	Induction of COX-1, suppression of COX-2 and pro-inflammatory cytokines gene expression by moringa leaves and its aqueous extract in aspirin-induced gastric ulcer rats	Mabrok & Mohamed, 2019	Mabrok, H.B. and Mohamed, M.S.	Include	The article methods and results align with our research objectives and inclusion criteria thoygh no standard grug was used as a comparator
rayyan-274811978	Therapeutic strategies of Moringa oleifera Lam. (Moringaceae) for stomach and forestomach ulceration induced by HCl/EtOH in rat model	Dalhoumi et al., 2022	Dalhoumi, W. and Guesmi, F. and Bouzidi, A. and Akermi, S. and Hfaiedh, N. and Saidi, I.	Include	The article methods and results align with our research objectives and inclusion criteria
rayyan-274812040	Evaluation of the antiulcer activity of aqueous seed extract of moringa oleifera lamarck (Moringaceae)	Lawal et al., 2018	Lawal, F. and Garba, K. and Shuaiâ€™bu, A.B. and Chedi, B.A.Z.	Include	The article methods and results align with our research objectives and inclusion criteria
rayyan-274812055	Histological exhibition of the gastroprotective effect of Moringa oleifera leaf extract	Ijioma et al., 2018	Ijioma, S.N. and Nwaogazi, E.N. and Nwankwo, A.A. and Oshilonya, H. and Ekeleme, C.M. and Oshilonya, L.U.	Include	Contains study outcome
rayyan-274812061	Protective effects of Moringa oleifera on experimentally induced gastric ulcers in rats	Das et al., 2011	Das, D. and Dash, D. and Mandal, T. and Kishore, A. and Bairy, K.L.	Include	Contains study outcome
rayyan-274812076	Assessment of the antiulcer potential of moringa oleifera root-bark extract in rats	Choudhary et al., 2013	Choudhary, M.K. and Bodakhe, S.H. and Gupta, S.K.	Include	Contains study outcome
rayyan-274812095	Effect of Moringa oleifera leaf extract on aspirin induced gastric mucosal damage: Possible role of superoxide dismutase and catalase	Debnath et al., 2005	Debnath, S. and Ray, K. and Guha, D.	Include	Contains study outcome
rayyan-274812135	Role of Moringa oleifera on enterochromaffin cell count and serotonin content of experimental ulcer model.	Debnath & Guha, 2007	Debnath S and Guha D	Include	Contains study outcome
rayyan-274812138	Moringa oleifera induced potentiation of serotonin release by 5-HT(3) receptors in experimental ulcer model.	Debnath et al., 2011	Debnath S and Biswas D and Ray K and Guha D	Include	Contains study outcome
rayyan-274812142	Anti-ulcer activity of the alkali preparation of the root and fresh leaf juice of moringa oleifera lam.	Ruckmani et al., 1998	Ruckmani K and Kavimani S and Jayakar B and Anandan R	Include	Contains study outcome

## Sheet: Excluded by fulltext
S/N	TITLE OF ARTICLE	AUTHORS	JOURNAL	REASON FOR EXCLUSION
rayyan-274812142	Anti-ulcer activity of the alkali preparation of the root and fresh leaf juice of moringa oleifera lam.	Ruckmani K and Kavimani S and Jayakar B and Anandan R	Ancient science of life	Does not align with study outcomes
rayyan-274812095	Effect of Moringa oleifera leaf extract on aspirin induced gastric mucosal damage: Possible role of superoxide dismutase and catalase	Debnath, S. and Ray, K. and Guha, D.	Biomedicine	Does not align with study outcomes
rayyan-274811897	ANTI-ULCEROGENIC EVALUATION OF THE METHANOLIC EXTRACTS OF SOME INDIGENOUS MEDICINAL-PLANTS OF PAKISTAN IN ASPIRIN-ULCERATED RATS	AKHTAR, AH and AHMAD, KU	JOURNAL OF ETHNOPHARMACOLOGY	Does not align with study outcomes
rayyan-274811963	Induction of COX-1, suppression of COX-2 and pro-inflammatory cytokines gene expression by moringa leaves and its aqueous extract in aspirin-induced gastric ulcer rats	Mabrok, H.B. and Mohamed, M.S.	Molecular Biology Reports	Does not align with study outcomes
Freehand search	Synergistic Nutraceutical Effects of Aqueous Extracts from Vernonia amygdalina and Moringa oleifera: A Promising Therapeutic Strategy for Gastric Ulcer Management	Kehinde, Adedapo Olajide; Ekundina, Victor Olukayode; Iyiola, Sina; Avwioro, Godwin; Enye, Linus Anderson	Journal of Preventive, Diagnostic and Treatment Strategies in Medicine	Does not align with study outcomes
Freehand search	ISOLATION, CHARACTERIZATION AND EVALUATION OF ANTI-ULCER ACTIVITY OF PHYTOCONSTITUENTS PRESENT IN MORINGA OLEIFERA LEAF	Banik Bapan, Mallik Ajanta, Barman Priyanka and K. Das Malay	International Journal of Pharmaceutical Sciences and Research	Does not align with study outcomes

## Sheet: Included studies by fulltext
S/N	NAME OF ARTICLE REVIEWER	NAME OF AUTHORS	TITLE OF PAPER/ARTICLE	Citation	DECISION
rayyan-274811886	Dr Oyedayo Akano	V.C. Devaraj,Mohammed Asad & Satya Prasad	Effect of Leaves and Fruits of Moringa oleifera on Gastricand Duodenal Ulcers	(Devaraj et al., 2007)	Include
rayyan-274811887	Dr Oyedayo Akano	Dahiru D., Onubiyi J. A. and Umaru, H. A	Phytochemical Screening and Antiulcerogenic Effect of Moringa oleifera Aqueous Leaf Extract	(Dahiru et al., 2006)	Include
rayyan-274811961	Dr Ayokunmi Olusa	Mohammed Alissa, Kizito Eneye Bello, Ghadah S. Abusalim	Fraction K3 From Moringa oleifera Exhibits Gastroprotective Effects Through Inhibitory Activity Against Helicobacter pylori and Gastric Acid Secretion	(Alissa et al., 2025)	Include
rayyan-274812040	Adeniyi Kamoru	Fadila Lawal, Kamaluddeen Garba, Adamu B. Shuai’bu, Basheer A.Z. Chedi	Evaluation of the antiulcer activity of aqueous seed extract of moringa oleifera lamarck (Moringaceae)Include	(Lawal et al., 2018)	Include
rayyan-274812061	Dr G. Adeoti Adeniran	Das, D. and Dash, D. and Mandal, T. and Kishore, A. and Bairy, K.L.	Protective effects of Moringa oleifera on experimentally induced gastric ulcers in rats	(Das et al., 2011)	Include
rayyan-274812076	Dr G. Adeoti Adeniran	Choudhary, M.K. and Bodakhe, S.H. and Gupta, S.K.	Assessment of the antiulcer potential of moringa oleifera root-bark extract in rats	(Choudhary et al., 2013)	Include
rayyan-274812135	Oghale O. Ovuakporie-Uvo	Siddhartha Debnath, Debjani Guha	Role of Moringa oleifera on enterochromaffin cell count and serotonin content of experimental ulcer model.	(Debnath & Guha, 2007)	Include
rayyan-274812138	Oghale O. Ovuakporie-Uvo	Siddhartha Debnath, Debasis Biswas, Koushik Ray, Debjani Guha	Moringa oleifera induced potentiation of serotonin release by 5-HT3 receptors in experimental ulcer model	(Debnath et al., 2011)	Include
Freehand search	Group 6	Virendra Kumar Patel and Narendra Kumar Lariya	Anti-ulcer activity of extract of Moringa oleifera Lam. using pylorus ligation induced ulcer	(Patel & Lariya, 2019)	Include
Freehand search	Group 6	Hamisu Abdu, Ashiru Garba A.	Proximate Analysis and Anti-Ulcer Activity of Methanolic Extract of Moringa Oleifera	(Abdu & Garba, 2021)	Include
Freehand search	Group 6	Augustine Ikhueoya Airaodion, Ibukun Miracle Olayeri, Alfred O. Ewa, Emmanuel O. Ogbuagu, Uloaku Ogbuagu, Joanne Dada Akinmolayan, Aanu Paul Agunbiade, Abiodun Paul Oloruntoba, Edith Oloseuan Airaodion, Adenike Rebecca Adeniji, Olajumoke Oluwaseun Obajimi, Olaide Oladimeji Awosanya	Evaluation of Moringa oleifera Leaf Potential in the Prevention of Peptic Ulcer in Wistar Rats	(Airaodion et al., 2019)	Include
